# Supplementary material for: 12-(4-Meth­oxy­benzo­yl)-2-methyl­benzo[f]pyrido[1,2-a]indole-6,11-dione
Source: Acta Crystallogr Sect E Struct Rep Online. 2012 Sep 29;68(Pt 10):o3040. doi: 10.1107/S1600536812040408 (PMC3470392; doi:10.1107/S1600536812040408)
Supplement: Supplementary file 1 [file e-68-o3040-sup1.cif]

##############################################################################
#                                                                            #
# This CIF contains the data in a paper accepted for publication in          #
# Acta Crystallographica Section E. It conforms to the requirements of       #
# Notes for Authors for Acta Crystallographica Section E, and has been       #
# peer reviewed under the auspices of the IUCr Commission on Journals.       #
#                                                                            #
# Full details of the Crystallographic Information File format               #
# are given in the paper "The Crystallographic Information File (CIF):       #
# a New Standard Archive File for Crystallography" by S. R. Hall, F. H.      #
# Allen and I. D. Brown [Acta Cryst. (1991), A47, 655-685].                  #
#                                                                            #
# The current version of the core CIF dictionary is obtainable from          #
# ftp://ftp.iucr.org/pub/cif_core.dic.                                       #
#                                                                            #
# Software is freely available for graphical display of the structure(s)     #
# in this CIF. For information consult the CIF software page                 #
# http://www.iucr.org/resources/cif/software.                                #
#                                                                            #
# This file may be used for bona fide research purposes within the           #
# scientific community so long as proper attribution is given to the journal # 
# article from which it was obtained.                                        #
#                                                                            #
##############################################################################
data_I
_audit_creation_method     SHELXL-97
_chemical_name_systematic
;
12-(4-Methoxybenzoyl)-2-methylbenzo[<i>f</i>]pyrido[1,2-<i>a</i>]indole-
6,11-dione
;
_chemical_name_common     ?
_chemical_formula_moiety     'C25 H17 N O4'
_chemical_formula_sum     'C25 H17 N O4'
_chemical_formula_iupac     'C25 H17 N O4'
_chemical_formula_weight     395.40
_chemical_melting_point     ?
_symmetry_cell_setting     monoclinic
_symmetry_space_group_name_H-M     'P 21/c'
_symmetry_space_group_name_Hall     '-P 2ybc'
loop_
    _symmetry_equiv_pos_as_xyz
    'x, y, z'
    '-x, y+1/2, -z+1/2'
    '-x, -y, -z'
    'x, -y-1/2, z-1/2'
_cell_length_a     8.1346(3)
_cell_length_b     23.2926(8)
_cell_length_c     10.1505(3)
_cell_angle_alpha     90.00
_cell_angle_beta     97.304(2)
_cell_angle_gamma     90.00
_cell_volume     1907.67(11)
_cell_formula_units_Z     4
_cell_measurement_reflns_used     5015
_cell_measurement_theta_min     2.20
_cell_measurement_theta_max     26.30
_cell_measurement_temperature     293(2)
_exptl_crystal_description     block
_exptl_crystal_colour     brown
_exptl_crystal_size_max     0.30
_exptl_crystal_size_mid     0.20
_exptl_crystal_size_min     0.20
_exptl_crystal_density_diffrn     1.377
_exptl_crystal_density_meas     ?
_exptl_crystal_density_method     'not measured'
_exptl_crystal_F_000     824
_exptl_absorpt_coefficient_mu     0.094
_exptl_absorpt_correction_type     multi-scan
_exptl_absorpt_process_details     '(SADABS; Bruker, 2004)'
_exptl_absorpt_correction_T_min     0.972
_exptl_absorpt_correction_T_max     0.982
_exptl_special_details     ?
_diffrn_ambient_temperature     293(2)
_diffrn_radiation_type     MoK\a
_diffrn_radiation_wavelength     0.71073
_diffrn_radiation_source     'fine-focus sealed tube'
_diffrn_radiation_monochromator     graphite
_diffrn_measurement_device_type     'Bruker Kappa APEXII CCD'
_diffrn_measurement_method     '\w and \f scan'
_diffrn_detector_area_resol_mean     ?
_diffrn_reflns_number     18096
_diffrn_reflns_av_R_equivalents     0.0285
_diffrn_reflns_av_sigmaI/netI     0.0258
_diffrn_reflns_theta_min     2.20
_diffrn_reflns_theta_max     26.30
_diffrn_reflns_theta_full     26.30
_diffrn_measured_fraction_theta_max     0.997
_diffrn_measured_fraction_theta_full     0.997
_diffrn_reflns_limit_h_min     -10
_diffrn_reflns_limit_h_max     10
_diffrn_reflns_limit_k_min     -28
_diffrn_reflns_limit_k_max     29
_diffrn_reflns_limit_l_min     -12
_diffrn_reflns_limit_l_max     10
_diffrn_standards_number     0
_diffrn_standards_interval_count     .
_diffrn_standards_interval_time     .
_diffrn_standards_decay_%     ?
_refine_special_details
;
Refinement of <i>F</i>^2^ against ALL reflections. The weighted <i>R</i>-factor
<i>wR</i> and goodness of fit <i>S</i> are based on <i>F</i>^2^, conventional
<i>R</i>-factors <i>R</i> are based on <i>F</i>, with <i>F</i> set to zero for
negative <i>F</i>^2^. The threshold expression of <i>F</i>^2^ >
\s(<i>F</i>^2^) is used only for calculating <i>R</i>-factors(gt) <i>etc</i>.
and is not relevant to the choice of reflections for refinement.
<i>R</i>-factors based on <i>F</i>^2^ are statistically about twice as large
as those based on <i>F</i>, and <i>R</i>- factors based on ALL data will be
even larger.
;
_reflns_number_total     3852
_reflns_number_gt     2856
_reflns_threshold_expression     I>2\s(I)
_refine_ls_structure_factor_coef     Fsqd
_refine_ls_matrix_type     full
_refine_ls_R_factor_all     0.0649
_refine_ls_R_factor_gt     0.0434
_refine_ls_wR_factor_gt     0.1080
_refine_ls_wR_factor_ref     0.1199
_refine_ls_goodness_of_fit_ref     1.036
_refine_ls_restrained_S_all     1.036
_refine_ls_number_reflns     3852
_refine_ls_number_parameters     271
_refine_ls_number_restraints     0
_refine_ls_hydrogen_treatment     constr
_refine_ls_weighting_scheme     calc
_refine_ls_weighting_details
         'calc w=1/[\s^2^(Fo^2^)+(0.0533P)^2^+0.4967P] where P=(Fo^2^+2Fc^2^)/3'
_atom_sites_solution_hydrogens     geom
_atom_sites_solution_primary     direct
_atom_sites_solution_secondary     difmap
_refine_ls_shift/su_max     0.000
_refine_ls_shift/su_mean     0.000
_refine_diff_density_max     0.260
_refine_diff_density_min     -0.204
_refine_ls_extinction_method     none
_refine_ls_extinction_coef     ?
loop_
    _atom_type_symbol
    _atom_type_description
    _atom_type_scat_dispersion_real
    _atom_type_scat_dispersion_imag
    _atom_type_scat_source
    'C' 'C' 0.0033 0.0016
                         'International Tables Vol C Tables 4.2.6.8 and 6.1.1.4'
    'H' 'H' 0.0000 0.0000
                         'International Tables Vol C Tables 4.2.6.8 and 6.1.1.4'
    'N' 'N' 0.0061 0.0033
                         'International Tables Vol C Tables 4.2.6.8 and 6.1.1.4'
    'O' 'O' 0.0106 0.0060
                         'International Tables Vol C Tables 4.2.6.8 and 6.1.1.4'
_computing_data_collection     'APEX2 (Bruker, 2004)'
_computing_cell_refinement     'APEX2 and SAINT (Bruker, 2004)'
_computing_data_reduction     'SAINT and XPREP (Bruker, 2004)'
_computing_structure_solution     'SHELXS97 (Sheldrick, 2008)'
_computing_structure_refinement     'SHELXL97 (Sheldrick, 2008)'
_computing_molecular_graphics     'ORTEP-3 for Windows (Farrugia, 1997)'
_computing_publication_material     'PLATON (Spek, 2009)'
loop_
    _atom_site_type_symbol
    _atom_site_label
    _atom_site_fract_x
    _atom_site_fract_y
    _atom_site_fract_z
    _atom_site_U_iso_or_equiv
    _atom_site_adp_type
    _atom_site_calc_flag
    _atom_site_refinement_flags
    _atom_site_occupancy
    _atom_site_symmetry_multiplicity
    _atom_site_disorder_assembly
    _atom_site_disorder_group
    N N 0.17994(16) 0.53308(6) 0.57068(13) 0.0388(3) Uani d . 1 1 . .
    O O2 0.34773(17) 0.42161(6) 0.56349(14) 0.0628(4) Uani d . 1 1 . .
    C C8 0.24197(19) 0.50723(7) 0.46488(15) 0.0376(4) Uani d . 1 1 . .
    C C9 0.21764(19) 0.54500(7) 0.35825(16) 0.0383(4) Uani d . 1 1 . .
    O O1 0.2104(2) 0.55356(6) 0.12630(12) 0.0652(4) Uani d . 1 1 . .
    C C6 0.3785(2) 0.43608(7) 0.33619(18) 0.0435(4) Uani d . 1 1 . .
    C C18 0.0992(2) 0.64903(7) 0.32447(17) 0.0439(4) Uani d . 1 1 . .
    C C19 0.2224(2) 0.67504(7) 0.24748(16) 0.0379(4) Uani d . 1 1 . .
    C C1 0.3460(2) 0.47115(7) 0.22307(18) 0.0443(4) Uani d . 1 1 . .
    C C21 0.5041(2) 0.68874(7) 0.20229(17) 0.0431(4) Uani d . 1 1 . .
    H H21 0.6165 0.6806 0.2219 0.052 Uiso calc R 1 1 . .
    O O3 -0.03169(17) 0.67344(7) 0.33481(16) 0.0714(5) Uani d . 1 1 . .
    C C16 0.1778(2) 0.51365(9) 0.69868(16) 0.0477(4) Uani d . 1 1 . .
    H H16 0.2195 0.4776 0.7238 0.057 Uiso calc R 1 1 . .
    C C10 0.2554(2) 0.52654(7) 0.22716(17) 0.0444(4) Uani d . 1 1 . .
    C C12 0.11594(19) 0.58666(7) 0.53067(16) 0.0399(4) Uani d . 1 1 . .
    C C7 0.3231(2) 0.45262(8) 0.46517(17) 0.0426(4) Uani d . 1 1 . .
    C C14 0.0491(2) 0.60280(9) 0.75177(18) 0.0509(5) Uani d . 1 1 . .
    C C23 0.2821(2) 0.74026(8) 0.0772(2) 0.0539(5) Uani d . 1 1 . .
    H H23 0.2453 0.7662 0.0101 0.065 Uiso calc R 1 1 . .
    O O4 0.54786(16) 0.75454(6) 0.02430(14) 0.0634(4) Uani d . 1 1 . .
    C C20 0.3900(2) 0.66254(7) 0.27206(16) 0.0409(4) Uani d . 1 1 . .
    H H20 0.4265 0.6358 0.3373 0.049 Uiso calc R 1 1 . .
    C C13 0.0496(2) 0.62101(8) 0.62437(18) 0.0464(4) Uani d . 1 1 . .
    H H13 0.0052 0.6567 0.5991 0.056 Uiso calc R 1 1 . .
    C C22 0.4494(2) 0.72723(7) 0.10299(17) 0.0443(4) Uani d . 1 1 . .
    C C2 0.3967(2) 0.45322(9) 0.1042(2) 0.0553(5) Uani d . 1 1 . .
    H H2 0.3732 0.4758 0.0285 0.066 Uiso calc R 1 1 . .
    C C11 0.14110(19) 0.59490(7) 0.39734(16) 0.0403(4) Uani d . 1 1 . .
    C C24 0.1712(2) 0.71529(8) 0.14967(18) 0.0483(4) Uani d . 1 1 . .
    H H24 0.0598 0.7253 0.1334 0.058 Uiso calc R 1 1 . .
    C C15 0.1142(2) 0.54769(9) 0.78676(18) 0.0539(5) Uani d . 1 1 . .
    H H15 0.1129 0.5346 0.8732 0.065 Uiso calc R 1 1 . .
    C C4 0.5135(3) 0.36798(9) 0.2080(2) 0.0644(6) Uani d . 1 1 . .
    H H4 0.5702 0.3335 0.2030 0.077 Uiso calc R 1 1 . .
    C C5 0.4614(2) 0.38467(8) 0.3266(2) 0.0538(5) Uani d . 1 1 . .
    H H5 0.4824 0.3611 0.4008 0.065 Uiso calc R 1 1 . .
    C C17 -0.0160(3) 0.63983(11) 0.8546(2) 0.0731(7) Uani d . 1 1 . .
    H H17A -0.0058 0.6197 0.9379 0.110 Uiso calc R 1 1 . .
    H H17B -0.1305 0.6486 0.8270 0.110 Uiso calc R 1 1 . .
    H H17C 0.0467 0.6748 0.8649 0.110 Uiso calc R 1 1 . .
    C C3 0.4816(3) 0.40227(9) 0.0974(2) 0.0646(6) Uani d . 1 1 . .
    H H3 0.5174 0.3911 0.0178 0.077 Uiso calc R 1 1 . .
    C C25 0.7210(2) 0.74482(11) 0.0475(3) 0.0754(7) Uani d . 1 1 . .
    H H25A 0.7748 0.7666 -0.0149 0.113 Uiso calc R 1 1 . .
    H H25B 0.7430 0.7047 0.0368 0.113 Uiso calc R 1 1 . .
    H H25C 0.7624 0.7565 0.1362 0.113 Uiso calc R 1 1 . .
loop_
    _atom_site_aniso_label
    _atom_site_aniso_U_11
    _atom_site_aniso_U_22
    _atom_site_aniso_U_33
    _atom_site_aniso_U_12
    _atom_site_aniso_U_13
    _atom_site_aniso_U_23
    N 0.0378(7) 0.0458(8) 0.0328(7) -0.0053(6) 0.0042(6) 0.0017(6)
    O2 0.0696(9) 0.0613(9) 0.0577(8) 0.0171(7) 0.0086(7) 0.0195(7)
    C8 0.0367(8) 0.0409(9) 0.0352(9) -0.0036(7) 0.0045(7) 0.0012(7)
    C9 0.0375(8) 0.0406(9) 0.0370(9) -0.0022(7) 0.0061(7) 0.0005(7)
    O1 0.1040(11) 0.0559(8) 0.0363(7) 0.0112(8) 0.0117(7) 0.0047(6)
    C6 0.0366(9) 0.0411(10) 0.0529(11) -0.0042(7) 0.0058(8) -0.0034(8)
    C18 0.0452(10) 0.0427(10) 0.0444(10) 0.0067(8) 0.0081(8) 0.0021(8)
    C19 0.0417(9) 0.0344(9) 0.0377(9) 0.0031(7) 0.0049(7) -0.0014(7)
    C1 0.0436(9) 0.0431(10) 0.0479(10) -0.0067(7) 0.0123(8) -0.0052(8)
    C21 0.0389(9) 0.0444(10) 0.0453(10) 0.0049(7) 0.0033(7) -0.0012(8)
    O3 0.0561(8) 0.0741(10) 0.0893(11) 0.0229(7) 0.0302(8) 0.0266(8)
    C16 0.0476(10) 0.0604(12) 0.0346(9) -0.0068(9) 0.0031(8) 0.0086(9)
    C10 0.0543(10) 0.0411(10) 0.0388(10) -0.0048(8) 0.0097(8) 0.0002(8)
    C12 0.0353(8) 0.0445(9) 0.0402(9) -0.0055(7) 0.0056(7) -0.0012(8)
    C7 0.0374(9) 0.0446(10) 0.0447(10) -0.0034(7) 0.0014(7) 0.0053(8)
    C14 0.0436(10) 0.0670(13) 0.0433(10) -0.0125(9) 0.0095(8) -0.0108(9)
    C23 0.0517(11) 0.0515(11) 0.0579(12) 0.0064(9) 0.0044(9) 0.0211(9)
    O4 0.0549(8) 0.0670(9) 0.0710(9) -0.0051(7) 0.0179(7) 0.0200(7)
    C20 0.0460(9) 0.0394(9) 0.0365(9) 0.0073(7) 0.0017(7) 0.0036(7)
    C13 0.0422(9) 0.0507(10) 0.0473(10) -0.0040(8) 0.0102(8) -0.0081(8)
    C22 0.0485(10) 0.0394(9) 0.0462(10) -0.0028(8) 0.0108(8) -0.0006(8)
    C2 0.0608(12) 0.0542(11) 0.0543(11) -0.0064(9) 0.0202(9) -0.0091(9)
    C11 0.0399(9) 0.0423(9) 0.0395(9) -0.0012(7) 0.0079(7) 0.0011(7)
    C24 0.0383(9) 0.0473(10) 0.0582(11) 0.0071(8) 0.0024(8) 0.0112(9)
    C15 0.0534(11) 0.0751(14) 0.0335(9) -0.0127(10) 0.0073(8) -0.0006(9)
    C4 0.0555(12) 0.0530(12) 0.0865(16) 0.0040(10) 0.0153(11) -0.0176(12)
    C5 0.0478(10) 0.0449(10) 0.0682(13) 0.0010(8) 0.0054(9) -0.0037(9)
    C17 0.0779(15) 0.0912(17) 0.0537(12) -0.0094(13) 0.0219(11) -0.0256(12)
    C3 0.0655(13) 0.0615(13) 0.0712(14) -0.0054(11) 0.0266(11) -0.0222(12)
    C25 0.0506(12) 0.0877(17) 0.0921(17) -0.0101(11) 0.0251(12) 0.0067(14)
_geom_special_details
;
All e.s.d.'s (except the e.s.d. in the dihedral angle between two l.s. planes)
are estimated using the full covariance matrix. The cell e.s.d.'s are taken
into account individually in the estimation of e.s.d.'s in distances, angles
and torsion angles; correlations between e.s.d.'s in cell parameters are only
used when they are defined by crystal symmetry. An approximate (isotropic)
treatment of cell e.s.d.'s is used for estimating e.s.d.'s involving l.s.
planes.
;
loop_
    _geom_bond_atom_site_label_1
    _geom_bond_atom_site_label_2
    _geom_bond_site_symmetry_2
    _geom_bond_distance
    _geom_bond_publ_flag
    N C16 . 1.378(2) ?
    N C8 . 1.381(2) ?
    N C12 . 1.393(2) ?
    O2 C7 . 1.228(2) ?
    C8 C9 . 1.389(2) ?
    C8 C7 . 1.433(2) ?
    C9 C11 . 1.400(2) ?
    C9 C10 . 1.467(2) ?
    O1 C10 . 1.218(2) ?
    C6 C5 . 1.384(2) ?
    C6 C1 . 1.407(2) ?
    C6 C7 . 1.489(2) ?
    C18 O3 . 1.223(2) ?
    C18 C19 . 1.477(2) ?
    C18 C11 . 1.479(2) ?
    C19 C20 . 1.385(2) ?
    C19 C24 . 1.390(2) ?
    C1 C2 . 1.388(2) ?
    C1 C10 . 1.489(2) ?
    C21 C20 . 1.379(2) ?
    C21 C22 . 1.380(2) ?
    C21 H21 . 0.9300 ?
    C16 C15 . 1.347(3) ?
    C16 H16 . 0.9300 ?
    C12 C13 . 1.402(2) ?
    C12 C11 . 1.407(2) ?
    C14 C13 . 1.361(3) ?
    C14 C15 . 1.416(3) ?
    C14 C17 . 1.502(3) ?
    C23 C24 . 1.365(2) ?
    C23 C22 . 1.386(3) ?
    C23 H23 . 0.9300 ?
    O4 C22 . 1.359(2) ?
    O4 C25 . 1.416(2) ?
    C20 H20 . 0.9300 ?
    C13 H13 . 0.9300 ?
    C2 C3 . 1.379(3) ?
    C2 H2 . 0.9300 ?
    C24 H24 . 0.9300 ?
    C15 H15 . 0.9300 ?
    C4 C3 . 1.375(3) ?
    C4 C5 . 1.382(3) ?
    C4 H4 . 0.9300 ?
    C5 H5 . 0.9300 ?
    C17 H17A . 0.9600 ?
    C17 H17B . 0.9600 ?
    C17 H17C . 0.9600 ?
    C3 H3 . 0.9300 ?
    C25 H25A . 0.9600 ?
    C25 H25B . 0.9600 ?
    C25 H25C . 0.9600 ?
loop_
    _geom_angle_atom_site_label_1
    _geom_angle_atom_site_label_2
    _geom_angle_atom_site_label_3
    _geom_angle_site_symmetry_1
    _geom_angle_site_symmetry_3
    _geom_angle
    _geom_angle_publ_flag
    C16 N C8 . . 129.76(15) ?
    C16 N C12 . . 121.34(15) ?
    C8 N C12 . . 108.89(13) ?
    N C8 C9 . . 107.44(14) ?
    N C8 C7 . . 126.80(14) ?
    C9 C8 C7 . . 125.71(15) ?
    C8 C9 C11 . . 109.24(14) ?
    C8 C9 C10 . . 119.70(15) ?
    C11 C9 C10 . . 130.71(15) ?
    C5 C6 C1 . . 119.22(17) ?
    C5 C6 C7 . . 119.38(17) ?
    C1 C6 C7 . . 121.39(15) ?
    O3 C18 C19 . . 120.77(16) ?
    O3 C18 C11 . . 120.06(16) ?
    C19 C18 C11 . . 119.03(14) ?
    C20 C19 C24 . . 117.97(15) ?
    C20 C19 C18 . . 122.49(15) ?
    C24 C19 C18 . . 119.50(15) ?
    C2 C1 C6 . . 119.25(17) ?
    C2 C1 C10 . . 119.19(17) ?
    C6 C1 C10 . . 121.54(15) ?
    C20 C21 C22 . . 119.14(16) ?
    C20 C21 H21 . . 120.4 ?
    C22 C21 H21 . . 120.4 ?
    C15 C16 N . . 119.00(18) ?
    C15 C16 H16 . . 120.5 ?
    N C16 H16 . . 120.5 ?
    O1 C10 C9 . . 122.39(16) ?
    O1 C10 C1 . . 121.42(16) ?
    C9 C10 C1 . . 116.13(15) ?
    N C12 C13 . . 118.38(15) ?
    N C12 C11 . . 107.93(14) ?
    C13 C12 C11 . . 133.63(17) ?
    O2 C7 C8 . . 123.46(17) ?
    O2 C7 C6 . . 121.77(16) ?
    C8 C7 C6 . . 114.76(15) ?
    C13 C14 C15 . . 118.33(17) ?
    C13 C14 C17 . . 121.7(2) ?
    C15 C14 C17 . . 119.98(18) ?
    C24 C23 C22 . . 120.34(17) ?
    C24 C23 H23 . . 119.8 ?
    C22 C23 H23 . . 119.8 ?
    C22 O4 C25 . . 118.39(16) ?
    C21 C20 C19 . . 121.72(15) ?
    C21 C20 H20 . . 119.1 ?
    C19 C20 H20 . . 119.1 ?
    C14 C13 C12 . . 120.95(18) ?
    C14 C13 H13 . . 119.5 ?
    C12 C13 H13 . . 119.5 ?
    O4 C22 C21 . . 125.05(16) ?
    O4 C22 C23 . . 115.09(16) ?
    C21 C22 C23 . . 119.86(16) ?
    C3 C2 C1 . . 120.6(2) ?
    C3 C2 H2 . . 119.7 ?
    C1 C2 H2 . . 119.7 ?
    C9 C11 C12 . . 106.48(14) ?
    C9 C11 C18 . . 130.43(15) ?
    C12 C11 C18 . . 122.99(15) ?
    C23 C24 C19 . . 120.92(16) ?
    C23 C24 H24 . . 119.5 ?
    C19 C24 H24 . . 119.5 ?
    C16 C15 C14 . . 122.00(17) ?
    C16 C15 H15 . . 119.0 ?
    C14 C15 H15 . . 119.0 ?
    C3 C4 C5 . . 120.08(19) ?
    C3 C4 H4 . . 120.0 ?
    C5 C4 H4 . . 120.0 ?
    C4 C5 C6 . . 120.7(2) ?
    C4 C5 H5 . . 119.6 ?
    C6 C5 H5 . . 119.6 ?
    C14 C17 H17A . . 109.5 ?
    C14 C17 H17B . . 109.5 ?
    H17A C17 H17B . . 109.5 ?
    C14 C17 H17C . . 109.5 ?
    H17A C17 H17C . . 109.5 ?
    H17B C17 H17C . . 109.5 ?
    C4 C3 C2 . . 120.1(2) ?
    C4 C3 H3 . . 119.9 ?
    C2 C3 H3 . . 119.9 ?
    O4 C25 H25A . . 109.5 ?
    O4 C25 H25B . . 109.5 ?
    H25A C25 H25B . . 109.5 ?
    O4 C25 H25C . . 109.5 ?
    H25A C25 H25C . . 109.5 ?
    H25B C25 H25C . . 109.5 ?
loop_
    _geom_torsion_atom_site_label_1
    _geom_torsion_atom_site_label_2
    _geom_torsion_atom_site_label_3
    _geom_torsion_atom_site_label_4
    _geom_torsion_site_symmetry_1
    _geom_torsion_site_symmetry_2
    _geom_torsion_site_symmetry_3
    _geom_torsion_site_symmetry_4
    _geom_torsion
    _geom_torsion_publ_flag
    C16 N C8 C9 . . . . -178.53(15) ?
    C12 N C8 C9 . . . . 0.38(17) ?
    C16 N C8 C7 . . . . -1.0(3) ?
    C12 N C8 C7 . . . . 177.96(15) ?
    N C8 C9 C11 . . . . 0.40(18) ?
    C7 C8 C9 C11 . . . . -177.21(15) ?
    N C8 C9 C10 . . . . -173.46(14) ?
    C7 C8 C9 C10 . . . . 8.9(2) ?
    O3 C18 C19 C20 . . . . 154.62(18) ?
    C11 C18 C19 C20 . . . . -21.0(2) ?
    O3 C18 C19 C24 . . . . -22.9(3) ?
    C11 C18 C19 C24 . . . . 161.52(16) ?
    C5 C6 C1 C2 . . . . 0.4(3) ?
    C7 C6 C1 C2 . . . . -178.47(16) ?
    C5 C6 C1 C10 . . . . 179.22(16) ?
    C7 C6 C1 C10 . . . . 0.3(2) ?
    C8 N C16 C15 . . . . 177.94(16) ?
    C12 N C16 C15 . . . . -0.9(2) ?
    C8 C9 C10 O1 . . . . 167.00(17) ?
    C11 C9 C10 O1 . . . . -5.3(3) ?
    C8 C9 C10 C1 . . . . -10.4(2) ?
    C11 C9 C10 C1 . . . . 177.31(16) ?
    C2 C1 C10 O1 . . . . 7.4(3) ?
    C6 C1 C10 O1 . . . . -171.35(17) ?
    C2 C1 C10 C9 . . . . -175.19(16) ?
    C6 C1 C10 C9 . . . . 6.0(2) ?
    C16 N C12 C13 . . . . 0.5(2) ?
    C8 N C12 C13 . . . . -178.57(14) ?
    C16 N C12 C11 . . . . 178.02(14) ?
    C8 N C12 C11 . . . . -1.00(17) ?
    N C8 C7 O2 . . . . -0.2(3) ?
    C9 C8 C7 O2 . . . . 176.99(17) ?
    N C8 C7 C6 . . . . -179.40(14) ?
    C9 C8 C7 C6 . . . . -2.2(2) ?
    C5 C6 C7 O2 . . . . -0.6(3) ?
    C1 C6 C7 O2 . . . . 178.29(16) ?
    C5 C6 C7 C8 . . . . 178.63(15) ?
    C1 C6 C7 C8 . . . . -2.5(2) ?
    C22 C21 C20 C19 . . . . -1.8(3) ?
    C24 C19 C20 C21 . . . . -0.2(3) ?
    C18 C19 C20 C21 . . . . -177.69(16) ?
    C15 C14 C13 C12 . . . . -1.4(3) ?
    C17 C14 C13 C12 . . . . 177.84(17) ?
    N C12 C13 C14 . . . . 0.7(2) ?
    C11 C12 C13 C14 . . . . -176.11(17) ?
    C25 O4 C22 C21 . . . . -2.3(3) ?
    C25 O4 C22 C23 . . . . 178.04(18) ?
    C20 C21 C22 O4 . . . . -177.84(17) ?
    C20 C21 C22 C23 . . . . 1.8(3) ?
    C24 C23 C22 O4 . . . . 179.80(17) ?
    C24 C23 C22 C21 . . . . 0.1(3) ?
    C6 C1 C2 C3 . . . . -1.5(3) ?
    C10 C1 C2 C3 . . . . 179.66(17) ?
    C8 C9 C11 C12 . . . . -1.00(18) ?
    C10 C9 C11 C12 . . . . 171.95(17) ?
    C8 C9 C11 C18 . . . . 175.43(16) ?
    C10 C9 C11 C18 . . . . -11.6(3) ?
    N C12 C11 C9 . . . . 1.22(18) ?
    C13 C12 C11 C9 . . . . 178.26(17) ?
    N C12 C11 C18 . . . . -175.55(14) ?
    C13 C12 C11 C18 . . . . 1.5(3) ?
    O3 C18 C11 C9 . . . . 140.6(2) ?
    C19 C18 C11 C9 . . . . -43.8(3) ?
    O3 C18 C11 C12 . . . . -43.5(3) ?
    C19 C18 C11 C12 . . . . 132.13(17) ?
    C22 C23 C24 C19 . . . . -2.1(3) ?
    C20 C19 C24 C23 . . . . 2.1(3) ?
    C18 C19 C24 C23 . . . . 179.74(17) ?
    N C16 C15 C14 . . . . 0.2(3) ?
    C13 C14 C15 C16 . . . . 1.0(3) ?
    C17 C14 C15 C16 . . . . -178.26(18) ?
    C3 C4 C5 C6 . . . . -0.7(3) ?
    C1 C6 C5 C4 . . . . 0.7(3) ?
    C7 C6 C5 C4 . . . . 179.60(16) ?
    C5 C4 C3 C2 . . . . -0.4(3) ?
    C1 C2 C3 C4 . . . . 1.5(3) ?
_iucr_refine_instructions_details
;
TITL VASUKIJN1 in P2(1)/c
CELL  0.71073   8.1346  23.2926  10.1505   90.000   97.304   90.000
ZERR     4.00   0.0003   0.0008   0.0003    0.000    0.002    0.000
LATT   1
SYMM  - X, 1/2 + Y, 1/2 - Z
SFAC  C    H    N    O
UNIT  100  68   4    16
MERG   2
FMAP   2
PLAN   20
ACTA
BOND   $H
CONF
L.S.   4
WGHT    0.053300    0.496700
FVAR       0.58898
MOLE    1
N     3    0.179939    0.533079    0.570677    11.00000    0.03780    0.04578 =
         0.03279    0.00169    0.00419   -0.00534
O2    4    0.347729    0.421612    0.563495    11.00000    0.06960    0.06133 =
         0.05767    0.01947    0.00855    0.01705
C8    1    0.241975    0.507231    0.464876    11.00000    0.03675    0.04087 =
         0.03525    0.00124    0.00455   -0.00364
C9    1    0.217639    0.544998    0.358245    11.00000    0.03751    0.04061 =
         0.03704    0.00054    0.00610   -0.00221
O1    4    0.210407    0.553564    0.126304    11.00000    0.10403    0.05590 =
         0.03625    0.00469    0.01169    0.01125
C6    1    0.378535    0.436076    0.336193    11.00000    0.03661    0.04106 =
         0.05293   -0.00344    0.00580   -0.00415
C18   1    0.099199    0.649032    0.324472    11.00000    0.04517    0.04267 =
         0.04445    0.00207    0.00811    0.00668
C19   1    0.222432    0.675037    0.247479    11.00000    0.04169    0.03441 =
         0.03770   -0.00140    0.00493    0.00308
C1    1    0.345958    0.471155    0.223074    11.00000    0.04355    0.04308 =
         0.04787   -0.00521    0.01228   -0.00673
C21   1    0.504111    0.688741    0.202290    11.00000    0.03889    0.04444 =
         0.04533   -0.00119    0.00334    0.00493
AFIX  43
H21   2    0.616457    0.680562    0.221930    11.00000   -1.20000
AFIX   0
O3    4   -0.031691    0.673437    0.334813    11.00000    0.05612    0.07412 =
         0.08928    0.02657    0.03025    0.02286
C16   1    0.177750    0.513648    0.698676    11.00000    0.04756    0.06041 =
         0.03461    0.00858    0.00314   -0.00684
AFIX  43
H16   2    0.219548    0.477571    0.723836    11.00000   -1.20000
AFIX   0
C10   1    0.255383    0.526542    0.227156    11.00000    0.05427    0.04114 =
         0.03876    0.00023    0.00966   -0.00478
C12   1    0.115937    0.586661    0.530667    11.00000    0.03527    0.04453 =
         0.04015   -0.00123    0.00557   -0.00549
C7    1    0.323124    0.452616    0.465172    11.00000    0.03736    0.04461 =
         0.04474    0.00529    0.00139   -0.00337
C14   1    0.049138    0.602801    0.751775    11.00000    0.04355    0.06700 =
         0.04330   -0.01079    0.00950   -0.01255
C23   1    0.282148    0.740264    0.077173    11.00000    0.05166    0.05147 =
         0.05792    0.02110    0.00443    0.00640
AFIX  43
H23   2    0.245319    0.766154    0.010115    11.00000   -1.20000
AFIX   0
O4    4    0.547864    0.754543    0.024299    11.00000    0.05488    0.06696 =
         0.07098    0.01999    0.01790   -0.00515
C20   1    0.389994    0.662544    0.272057    11.00000    0.04602    0.03944 =
         0.03648    0.00360    0.00174    0.00730
AFIX  43
H20   2    0.426517    0.635797    0.337296    11.00000   -1.20000
AFIX   0
C13   1    0.049580    0.621009    0.624366    11.00000    0.04221    0.05072 =
         0.04730   -0.00812    0.01021   -0.00400
AFIX  43
H13   2    0.005238    0.656738    0.599111    11.00000   -1.20000
AFIX   0
C22   1    0.449429    0.727235    0.102990    11.00000    0.04855    0.03939 =
         0.04618   -0.00058    0.01078   -0.00276
C2    1    0.396673    0.453221    0.104222    11.00000    0.06079    0.05420 =
         0.05426   -0.00908    0.02017   -0.00638
AFIX  43
H2    2    0.373195    0.475756    0.028534    11.00000   -1.20000
AFIX   0
C11   1    0.141104    0.594903    0.397336    11.00000    0.03991    0.04226 =
         0.03953    0.00107    0.00786   -0.00115
C24   1    0.171225    0.715289    0.149669    11.00000    0.03834    0.04733 =
         0.05822    0.01115    0.00243    0.00707
AFIX  43
H24   2    0.059843    0.725336    0.133416    11.00000   -1.20000
AFIX   0
C15   1    0.114175    0.547689    0.786764    11.00000    0.05341    0.07513 =
         0.03354   -0.00061    0.00725   -0.01271
AFIX  43
H15   2    0.112933    0.534615    0.873202    11.00000   -1.20000
AFIX   0
C4    1    0.513489    0.367985    0.208007    11.00000    0.05547    0.05298 =
         0.08652   -0.01756    0.01532    0.00399
AFIX  43
H4    2    0.570151    0.333536    0.202972    11.00000   -1.20000
AFIX   0
C5    1    0.461444    0.384666    0.326611    11.00000    0.04777    0.04494 =
         0.06824   -0.00370    0.00538    0.00098
AFIX  43
H5    2    0.482356    0.361091    0.400793    11.00000   -1.20000
AFIX   0
C17   1   -0.015978    0.639832    0.854646    11.00000    0.07785    0.09123 =
         0.05365   -0.02557    0.02187   -0.00945
AFIX  33
H17A  2   -0.005777    0.619749    0.937875    11.00000   -1.50000
H17B  2   -0.130478    0.648593    0.826954    11.00000   -1.50000
H17C  2    0.046698    0.674825    0.864864    11.00000   -1.50000
AFIX   0
C3    1    0.481598    0.402265    0.097389    11.00000    0.06553    0.06150 =
         0.07125   -0.02217    0.02656   -0.00541
AFIX  43
H3    2    0.517364    0.391068    0.017810    11.00000   -1.20000
AFIX   0
C25   1    0.720964    0.744817    0.047456    11.00000    0.05055    0.08769 =
         0.09210    0.00673    0.02509   -0.01005
AFIX  33
H25A  2    0.774811    0.766627   -0.014939    11.00000   -1.50000
H25B  2    0.743043    0.704709    0.036837    11.00000   -1.50000
H25C  2    0.762390    0.756523    0.136169    11.00000   -1.50000
HKLF    4
REM  VASUKIJN1 in P2(1)/c
REM R1 =  0.0434 for   2856 Fo > 4sig(Fo)  and  0.0649 for all   3852 data
REM    271 parameters refined using      0 restraints
END
;
data_global
_journal_date_recd_electronic     2012-08-14
_journal_date_accepted     2012-09-24
_journal_name_full     'Acta Crystallographica, Section E'
_journal_year     2012
_journal_volume     68
_journal_issue     10
_journal_page_first     o3040
_journal_page_last     o3040
_journal_paper_category     QO
_journal_paper_doi     10.1107/S1600536812040408
_journal_coeditor_code     PK2443
_publ_contact_author_name     'Dr.G.Vasuki'
_publ_contact_author_address
;
Department of Physics
Kunthavai Naachiar Govt.Arts college(W)(Autonomous)
Thanjavur-613 007
India.
;
_publ_contact_author_email     'vasuki.arasi@yahoo.com'
_publ_contact_author_fax     '04362 237152'
_publ_contact_author_phone     '9791402323'
_publ_section_title
;\
12-(4-Methoxybenzoyl)-2-methylbenzo[<i>f</i>]pyrido[1,2-<i>a</i>]indole-6,11-\
dione
;
loop_
    _publ_author_name
    _publ_author_address
    'J. Josephine Novina'
;
Department of Physics
Idhaya College for Women
Kumbakonam-1
India
;
    'G. Vasuki'
;
Department of Physics
Kunthavai Naachiar Govt. Arts College (W) (Autonomous)
Thanjavur-7
India
;
    'Yun Liu'
;
Institute of  Chemistry and Chemical Engineering
Xuzhou Normal University
Xuzhou 221116
Jiangsu
People's Republic of China
;
    'Jin-Wei Sun'
;
Institute of  Chemistry and Chemical Engineering
Xuzhou Normal University
Xuzhou 221116
Jiangsu
People's Republic of China
;
