# Supplementary material for: 12-(4-Meth­oxy­benzo­yl)-2-methyl­benzo[f]pyrido[1,2-a]indole-6,11-dione
Source: Acta Crystallogr Sect E Struct Rep Online. 2012 Sep 29;68(Pt 10):o3040. doi: 10.1107/S1600536812040408 (PMC3470392; doi:10.1107/S1600536812040408)
Supplement: Supplementary file 2 [file e-68-o3040-Isup2.hkl]

# 
# h,k,l, Fc-squared, Fo-squared, sigma(Fo-squared) and status flag 
# 
data_I
_shelx_title ' VASUKIJN1 in P2(1)/c' 
_shelx_refln_list_code          4 
_shelx_F_calc_maximum      166.85 
_exptl_crystal_F_000       824.00 
_reflns_d_resolution_high  0.8021 
 
loop_ 
 _symmetry_equiv_pos_as_xyz 
 'x, y, z' 
 '-x, y+1/2, -z+1/2' 
 '-x, -y, -z' 
 'x, -y-1/2, z-1/2' 
 
_cell_length_a     8.1346 
_cell_length_b    23.2926 
_cell_length_c    10.1505 
_cell_angle_alpha  90.000 
_cell_angle_beta   97.304 
_cell_angle_gamma  90.000 
 
_shelx_F_squared_multiplier     1.000 
 
loop_ 
 _refln_index_h 
 _refln_index_k 
 _refln_index_l 
 _refln_F_squared_calc 
 _refln_F_squared_meas 
 _refln_F_squared_sigma 
 _refln_observed_status 
   1   0   0      798.99      719.53      6.19 o 
   2   0   0      119.08      114.79      3.84 o 
   3   0   0     2148.19     2051.18     26.48 o 
   4   0   0      928.34      987.99     12.28 o 
   5   0   0       62.06       47.81      3.37 o 
   6   0   0      142.21      124.93      4.74 o 
   7   0   0      169.60      165.35      6.00 o 
   8   0   0       48.44       49.70      5.13 o 
   9   0   0        4.22        7.61      3.79 o 
  10   0   0        5.90        7.45      5.11 o 
   1   1   0     4460.51     4158.23     22.14 o 
   2   1   0     9179.39     9194.60     50.62 o 
   3   1   0        9.59       16.96      0.95 o 
   4   1   0      219.10      241.00      3.38 o 
   5   1   0       43.03       45.78      1.76 o 
   6   1   0       16.84       16.20      1.73 o 
   7   1   0      112.76      106.96      3.51 o 
   8   1   0        1.74        0.77      2.27 o 
   9   1   0       22.46       23.69      3.36 o 
  10   1   0        0.44        3.35      2.88 o 
   1   2   0     1456.07     1457.05      9.10 o 
   2   2   0    10656.06    10819.39     61.29 o 
   3   2   0        0.54        0.88      0.63 o 
   4   2   0     2466.88     2624.86     19.86 o 
   5   2   0      385.10      352.65      4.60 o 
   6   2   0       48.21       55.46      2.28 o 
   7   2   0      353.50      323.57      5.81 o 
   8   2   0       36.07       30.91      3.22 o 
   9   2   0       31.10       30.04      3.79 o 
  10   2   0        3.15        3.59      2.91 o 
   1   3   0     1436.50     1384.37      9.86 o 
   2   3   0    22807.48    23200.90    131.91 o 
   3   3   0       57.88       57.09      1.34 o 
   4   3   0      162.83      149.03      2.55 o 
   5   3   0      679.69      677.31      6.66 o 
   6   3   0       33.16       34.52      1.95 o 
   7   3   0       47.15       55.53      3.10 o 
   8   3   0        8.51       11.04      2.61 o 
   9   3   0        1.09        1.99      2.50 o 
   0   4   0      857.52      755.26     11.01 o 
   1   4   0     3089.98     3306.30     26.55 o 
   2   4   0    27839.59    27975.02    157.58 o 
   3   4   0      442.41      390.85      3.86 o 
   4   4   0      146.69      215.72      3.26 o 
   5   4   0      245.09      252.57      4.14 o 
   6   4   0       43.84       46.66      2.37 o 
   7   4   0      125.06      113.51      4.00 o 
   8   4   0       66.88       65.26      3.98 o 
   9   4   0        1.74        5.45      2.89 o 
   1   5   0       80.40       71.11      1.53 o 
   2   5   0    18285.78    18446.77    111.46 o 
   3   5   0     3081.20     3036.56     19.62 o 
   4   5   0      742.66      716.02      6.98 o 
   5   5   0      187.46      207.54      3.78 o 
   6   5   0        9.36        7.99      1.61 o 
   7   5   0       59.06       60.96      3.24 o 
   8   5   0       33.52       29.77      3.24 o 
   9   5   0        0.04        0.95      2.67 o 
   0   6   0     1759.68     1836.33     25.25 o 
   1   6   0     3676.50     3668.96     31.85 o 
   2   6   0        6.77        6.93      0.97 o 
   3   6   0       43.09       53.48      2.07 o 
   4   6   0      484.99      514.24      5.63 o 
   5   6   0      843.43      892.09      9.17 o 
   6   6   0        0.06       -1.34      1.34 o 
   7   6   0      175.27      161.95      5.03 o 
   8   6   0       28.36       13.28      3.10 o 
   9   6   0        1.13        1.99      4.71 o 
   1   7   0     2670.02     2666.94     29.19 o 
   2   7   0      454.88      453.09      4.68 o 
   3   7   0     2611.91     2774.75     18.85 o 
   4   7   0     4477.46     4746.05     36.79 o 
   5   7   0      209.76      225.40      5.04 o 
   6   7   0       46.44       42.30      2.79 o 
   7   7   0       45.73       45.13      3.49 o 
   8   7   0      141.60      150.03      6.17 o 
   9   7   0       16.30       24.85      4.40 o 
   0   8   0       94.38       94.13      3.36 o 
   1   8   0       83.29       78.92      3.04 o 
   2   8   0     1105.73     1113.01     13.80 o 
   3   8   0      267.20      306.54      3.77 o 
   4   8   0     1778.73     1748.63     21.00 o 
   5   8   0      489.54      521.26     11.26 o 
   6   8   0       73.67       85.25      3.61 o 
   7   8   0      202.97      203.96      5.68 o 
   8   8   0      101.36       81.22      6.89 o 
   9   8   0       11.54        5.83      4.47 o 
   1   9   0      780.59      818.86     15.54 o 
   2   9   0       46.49       62.07      2.44 o 
   3   9   0      292.85      298.72      4.01 o 
   4   9   0       18.52       15.85      1.76 o 
   5   9   0       19.94       22.70      1.88 o 
   6   9   0      143.10      139.03      5.21 o 
   7   9   0        0.23        2.80      2.73 o 
   8   9   0        0.76       -0.33      3.49 o 
   9   9   0        1.04        1.69      3.80 o 
   0  10   0     4846.81     4608.85     76.75 o 
   1  10   0      340.16      396.22      7.10 o 
   2  10   0      621.32      639.12     11.13 o 
   3  10   0      583.14      697.35      7.18 o 
   4  10   0      108.48      109.63      2.94 o 
   5  10   0      125.31      139.41      4.26 o 
   6  10   0      149.68      164.28      5.80 o 
   7  10   0        0.33        0.63      2.50 o 
   8  10   0        6.68        7.79      6.00 o 
   9  10   0       17.76        8.71      4.15 o 
   1  11   0      835.19      808.02     12.14 o 
   2  11   0      178.33      182.18      4.34 o 
   3  11   0       16.62       10.29      1.37 o 
   4  11   0        0.74        0.54      1.23 o 
   5  11   0       37.80       39.19      2.33 o 
   6  11   0      140.26      139.36      5.63 o 
   7  11   0      133.15      132.30      5.78 o 
   8  11   0      137.05      126.02      7.08 o 
   9  11   0       11.31       14.55      4.40 o 
   0  12   0       30.57       25.96      4.21 o 
   1  12   0       20.92       19.42      2.43 o 
   2  12   0        1.36        1.00      1.30 o 
   3  12   0      288.23      303.08      4.73 o 
   4  12   0        5.20        5.52      1.39 o 
   5  12   0       49.23       40.00      2.65 o 
   6  12   0      177.10      186.11      7.75 o 
   7  12   0       53.15       55.45      4.34 o 
   8  12   0       59.52       60.53      5.75 o 
   9  12   0        1.21       -0.36      3.83 o 
   1  13   0      213.36      251.99      5.89 o 
   2  13   0        0.02       -1.24      1.25 o 
   3  13   0       58.60       65.71      3.14 o 
   4  13   0        3.43        1.42      1.50 o 
   5  13   0      142.01      134.14      4.78 o 
   6  13   0       46.72       54.00      4.19 o 
   7  13   0      212.07      204.93      7.21 o 
   8  13   0       37.02       43.60      6.44 o 
   0  14   0     2460.83     2408.59     43.66 o 
   1  14   0       41.09       48.74      2.70 o 
   2  14   0        0.82       -0.48      1.23 o 
   3  14   0       22.57       26.12      1.82 o 
   4  14   0      424.56      416.04      6.32 o 
   5  14   0        2.42        1.28      2.16 o 
   6  14   0        3.33        7.33      2.62 o 
   7  14   0        0.02       -0.14      3.54 o 
   8  14   0       18.59       12.73      4.73 o 
   1  15   0      141.04      169.65      5.43 o 
   2  15   0       28.64       20.33      2.31 o 
   3  15   0      425.63      464.04      7.38 o 
   4  15   0      174.32      172.94      5.60 o 
   5  15   0        1.24        1.27      2.27 o 
   6  15   0      262.90      257.47      7.13 o 
   7  15   0        0.04        1.66      3.56 o 
   8  15   0        9.18        8.22      4.18 o 
   0  16   0       29.08       34.42      4.66 o 
   1  16   0      465.60      463.95      8.33 o 
   2  16   0      130.71      132.83      3.80 o 
   3  16   0       74.72       75.87      2.70 o 
   4  16   0      688.97      680.43     13.22 o 
   5  16   0        0.00       -2.24      2.24 o 
   6  16   0       15.33       15.88      3.17 o 
   7  16   0       10.80        3.61      3.66 o 
   8  16   0        8.28       11.23      5.55 o 
   1  17   0      339.38      346.62      7.24 o 
   2  17   0       16.28       16.43      2.01 o 
   3  17   0      135.18      130.43      3.47 o 
   4  17   0      135.10      132.88      4.34 o 
   5  17   0       15.86        8.36      2.81 o 
   6  17   0       12.77        5.98      3.23 o 
   7  17   0        0.63        0.01      5.04 o 
   8  17   0        0.53       -3.06      3.75 o 
   0  18   0        6.30        3.02      3.41 o 
   1  18   0       20.64       20.04      2.65 o 
   2  18   0        1.82        4.02      1.69 o 
   3  18   0        0.01        3.06      2.43 o 
   4  18   0        1.63        0.04      2.01 o 
   5  18   0      295.23      292.28      6.54 o 
   6  18   0       76.72       57.65      4.77 o 
   7  18   0       11.01        3.51      4.12 o 
   1  19   0       12.23       12.95      2.51 o 
   2  19   0      260.85      258.36      5.35 o 
   3  19   0       69.88       62.05      3.29 o 
   4  19   0       35.85       36.74      2.96 o 
   5  19   0      109.74       96.70      4.61 o 
   6  19   0        5.63        9.83      3.58 o 
   7  19   0       37.50       33.62      5.38 o 
   0  20   0        8.16       10.29      4.26 o 
   1  20   0       12.55       11.03      2.65 o 
   2  20   0        5.98       10.33      2.06 o 
   3  20   0       40.11       35.83      2.86 o 
   4  20   0       20.73       21.39      2.93 o 
   5  20   0       74.56       77.23      5.27 o 
   6  20   0       16.67       17.29      3.97 o 
   7  20   0        4.92        5.13      4.29 o 
   1  21   0        2.50        1.28      2.74 o 
   2  21   0        0.02        3.33      2.09 o 
   3  21   0        9.14        6.97      2.49 o 
   4  21   0      186.89      177.85      5.73 o 
   5  21   0       31.27       34.40      4.50 o 
   6  21   0       42.43       48.83      5.85 o 
   0  22   0      117.57      127.84      8.63 o 
   1  22   0       33.50       34.38      3.51 o 
   2  22   0        0.03        2.18      2.54 o 
   3  22   0      130.49      129.22      6.71 o 
   4  22   0       31.80       35.47      4.26 o 
   5  22   0        7.83        3.86      3.49 o 
   6  22   0        6.04        6.25      4.57 o 
   1  23   0       70.92       66.37      4.75 o 
   2  23   0        3.56        2.36      2.49 o 
   3  23   0        1.39        0.57      2.47 o 
   4  23   0        7.43        3.12      3.51 o 
   5  23   0       14.21        6.26      3.96 o 
   6  23   0       14.23       15.51      5.03 o 
   0  24   0       29.76       22.39      4.50 o 
   1  24   0        8.10        8.89      3.59 o 
   2  24   0       47.24       56.20      4.29 o 
   3  24   0        1.98        0.12      3.16 o 
   4  24   0       10.76       11.71      3.86 o 
   5  24   0        9.81        8.84      3.98 o 
   1  25   0       58.25       55.71      4.30 o 
   2  25   0       18.86       17.62      3.18 o 
   3  25   0        5.99        5.10      3.60 o 
   4  25   0       33.38       33.41      4.68 o 
   5  25   0       21.14       14.71      4.86 o 
   0  26   0        9.93        6.60      5.07 o 
   1  26   0       20.30       21.26      3.66 o 
   2  26   0       12.37        8.46      3.66 o 
   3  26   0        3.79       -2.94      3.49 o 
   4  26   0        2.28       -3.65      3.65 o 
   1  27   0        2.62        4.25      4.19 o 
   2  27   0        0.59       -1.05      3.73 o 
   3  27   0       30.37       29.16      6.81 o 
   0  28   0        1.37       -9.60      9.71 o 
   1  28   0        4.75       -0.34      4.22 o 
   2  28   0        5.13       -2.80      4.00 o 
 -10   1   1       17.83       18.47      3.46 o 
  -9   1   1        0.46       -1.77      2.39 o 
  -8   1   1       49.37       43.43      3.50 o 
  -7   1   1      151.24      143.78      4.98 o 
  -6   1   1        9.48       10.48      1.70 o 
  -5   1   1        9.63        9.42      1.30 o 
  -4   1   1        2.21        3.41      0.62 o 
  -3   1   1      960.69      960.58      8.55 o 
  -2   1   1      452.17      491.87      4.40 o 
  -1   1   1     1140.86     1166.44     10.59 o 
   0   1   1     9019.28     6747.25     88.93 o 
   1   1   1    11821.92    11210.34     70.33 o 
   2   1   1    12995.56    13159.53     80.18 o 
   3   1   1      259.35      244.38      3.02 o 
   4   1   1     1734.48     1758.27     13.46 o 
   5   1   1        3.59        3.83      1.32 o 
   6   1   1       83.07       81.20      2.91 o 
   7   1   1      309.69      286.84      5.58 o 
   8   1   1       92.97       88.52      4.38 o 
   9   1   1       67.37       60.85      4.17 o 
 -10   2   1       25.79       35.46      3.91 o 
  -9   2   1       17.76       14.40      3.04 o 
  -8   2   1       58.30       56.63      3.72 o 
  -7   2   1       82.52       80.56      3.44 o 
  -6   2   1      163.63      173.08      3.60 o 
  -5   2   1      219.23      229.54      3.76 o 
  -4   2   1      140.10      122.52      2.47 o 
  -3   2   1       49.12       42.45      1.17 o 
  -2   2   1      413.00      394.35      4.18 o 
  -1   2   1      357.79      349.04      3.71 o 
   0   2   1      146.79       75.59      2.68 o 
   1   2   1      122.88      133.41      1.56 o 
   2   2   1    18967.03    19012.21    119.57 o 
   3   2   1      777.37      823.30      6.93 o 
   4   2   1        0.62        0.58      1.29 o 
   5   2   1      116.95      121.17      3.18 o 
   6   2   1       16.45       12.75      1.77 o 
   7   2   1       62.21       66.00      3.42 o 
   8   2   1        0.63        0.04      2.22 o 
   9   2   1        9.81       14.23      4.08 o 
 -10   3   1        6.75       10.76      3.54 o 
  -9   3   1       61.29       66.20      5.42 o 
  -8   3   1        8.23        4.29      2.33 o 
  -7   3   1       44.30       40.01      2.73 o 
  -6   3   1        5.73        6.03      1.36 o 
  -5   3   1      228.52      208.20      3.60 o 
  -4   3   1      343.03      360.54      4.85 o 
  -3   3   1       52.96       57.24      1.31 o 
  -2   3   1        5.54        3.02      0.54 o 
  -1   3   1        1.37        2.91      0.60 o 
   0   3   1     1476.53     1425.71     10.21 o 
   1   3   1     1097.99     1051.42      7.44 o 
   2   3   1     7095.31     7190.98     41.00 o 
   3   3   1     1146.13     1190.01      9.80 o 
   4   3   1     2536.82     2591.60     18.89 o 
   5   3   1      437.84      398.45      5.42 o 
   6   3   1      440.63      436.37      6.54 o 
   7   3   1        0.78       -1.28      1.66 o 
   8   3   1        0.17       -2.24      2.24 o 
   9   3   1       43.29       43.66      4.13 o 
 -10   4   1       10.49       12.69      7.38 o 
  -9   4   1       57.53       59.59      4.17 o 
  -8   4   1        7.51        6.22      2.45 o 
  -7   4   1       90.38       93.98      3.64 o 
  -6   4   1       88.08       95.83      2.89 o 
  -5   4   1      101.21       94.17      2.56 o 
  -4   4   1       45.02       50.51      1.94 o 
  -3   4   1      227.15      245.88      2.58 o 
  -2   4   1       39.92       35.00      1.11 o 
  -1   4   1      439.71      476.27      4.89 o 
   0   4   1    17726.07    17390.02    115.65 o 
   1   4   1      136.36      124.48      1.66 o 
   2   4   1    10756.99    10909.05     64.04 o 
   3   4   1      274.70      255.64      3.29 o 
   4   4   1     2472.36     2557.63     20.51 o 
   5   4   1       92.99      103.73      2.80 o 
   6   4   1        1.39        2.29      1.50 o 
   7   4   1       18.03       15.52      2.32 o 
   8   4   1       76.55       70.67      4.41 o 
   9   4   1       20.77       20.81      4.11 o 
  -9   5   1        0.00        1.67      2.39 o 
  -8   5   1        2.50        0.57      2.25 o 
  -7   5   1        0.71        0.40      1.83 o 
  -6   5   1      128.42      146.39      3.39 o 
  -5   5   1       27.90       14.24      1.32 o 
  -4   5   1      349.50      332.75      3.74 o 
  -3   5   1        4.05        5.13      0.79 o 
  -2   5   1       62.66       42.56      1.13 o 
  -1   5   1      744.82      764.19      7.46 o 
   0   5   1     1446.93     1382.32     10.48 o 
   1   5   1      930.94      932.60      8.09 o 
   2   5   1      192.75      202.26      2.54 o 
   3   5   1      271.36      271.85      3.43 o 
   4   5   1     3001.27     3035.05     25.46 o 
   5   5   1      510.02      543.89      7.47 o 
   6   5   1       66.46       69.18      3.25 o 
   7   5   1       69.89       59.01      3.43 o 
   8   5   1        8.15       12.13      2.97 o 
   9   5   1        0.01        0.07      3.23 o 
  -9   6   1       26.36       34.22      5.26 o 
  -8   6   1        4.32        3.72      2.30 o 
  -7   6   1      136.01      148.25      4.48 o 
  -6   6   1       88.41       89.94      2.82 o 
  -5   6   1        3.21        4.31      1.07 o 
  -4   6   1     3000.75     3233.92     22.79 o 
  -3   6   1     2291.01     2382.12     17.98 o 
  -2   6   1      461.29      454.38      5.10 o 
  -1   6   1      691.54      743.63      8.99 o 
   0   6   1     6090.77     5817.60     49.10 o 
   1   6   1      347.53      350.72      3.46 o 
   2   6   1     1336.22     1248.44     10.08 o 
   3   6   1       66.32       76.14      1.89 o 
   4   6   1     8398.76     8571.47     66.83 o 
   5   6   1       12.81       15.98      1.92 o 
   6   6   1        8.66        9.73      2.13 o 
   7   6   1        0.71       -2.00      2.00 o 
   8   6   1        0.45       -1.27      2.49 o 
   9   6   1        0.90        3.89      3.59 o 
  -9   7   1       26.79       23.31      4.33 o 
  -8   7   1        0.99        3.72      2.75 o 
  -7   7   1      190.29      195.43      5.51 o 
  -6   7   1       26.53       22.13      1.75 o 
  -5   7   1       22.78       32.89      1.62 o 
  -4   7   1        0.77        2.63      1.35 o 
  -3   7   1     1615.40     1541.67     13.78 o 
  -2   7   1        5.66       11.45      0.90 o 
  -1   7   1      402.11      440.52      5.58 o 
   0   7   1      376.83      359.39      4.78 o 
   1   7   1      154.07      173.93      2.60 o 
   2   7   1      222.48      243.82      3.60 o 
   3   7   1      412.37      458.68      6.97 o 
   4   7   1     2714.81     2746.59     23.47 o 
   5   7   1       36.07       42.72      2.26 o 
   6   7   1      347.53      324.84      6.62 o 
   7   7   1      132.91      142.96      4.94 o 
   8   7   1      111.73      105.43      6.53 o 
   9   7   1       17.93       22.67      4.43 o 
  -9   8   1        9.69        8.61      4.43 o 
  -8   8   1        5.13        3.74      2.71 o 
  -7   8   1       24.24       26.02      2.85 o 
  -6   8   1      209.57      210.82      4.45 o 
  -5   8   1       11.86       11.42      1.43 o 
  -4   8   1       47.11       47.42      1.69 o 
  -3   8   1       51.45       42.72      1.57 o 
  -2   8   1      278.04      364.67      5.10 o 
  -1   8   1     1346.83     1287.37     12.38 o 
   0   8   1       38.37       44.91      1.82 o 
   1   8   1      284.40      239.71      4.30 o 
   2   8   1      927.14      989.30     14.18 o 
   3   8   1       87.46      105.56      2.55 o 
   4   8   1     2105.48     2180.09     27.26 o 
   5   8   1        1.21        3.42      1.78 o 
   6   8   1     1283.74     1255.59     15.59 o 
   7   8   1      239.31      243.69      6.20 o 
   8   8   1       18.93       21.18      4.23 o 
   9   8   1       15.67        7.58      3.97 o 
  -9   9   1       11.73       17.30      4.16 o 
  -8   9   1        6.37        7.03      3.36 o 
  -7   9   1       96.62       96.81      9.35 o 
  -6   9   1      232.64      235.55      5.59 o 
  -5   9   1        8.48       11.97      1.46 o 
  -4   9   1        1.15       -0.16      1.40 o 
  -3   9   1      808.96      792.00      8.95 o 
  -2   9   1      245.63      261.13      4.30 o 
  -1   9   1     2189.93     2218.17     26.46 o 
   0   9   1      201.47      216.83      3.80 o 
   1   9   1      231.74      238.70      4.36 o 
   2   9   1        0.07       -1.08      1.08 o 
   3   9   1       36.32       43.41      1.78 o 
   4   9   1        6.21        7.05      2.32 o 
   5   9   1       14.26       16.00      2.27 o 
   6   9   1     1334.91     1302.81     18.49 o 
   7   9   1       76.76       79.00      5.47 o 
   8   9   1       28.01       18.83      4.20 o 
   9   9   1       15.77       22.16      4.74 o 
  -9  10   1        0.09       -1.87      4.35 o 
  -8  10   1        5.23        9.44      3.62 o 
  -7  10   1      134.92      141.87      6.50 o 
  -6  10   1       70.82       63.48      3.03 o 
  -5  10   1       96.18      113.62      2.95 o 
  -4  10   1       40.13       41.41      2.48 o 
  -3  10   1      102.42      102.51      2.85 o 
  -2  10   1     1266.92     1238.83     14.61 o 
  -1  10   1      355.65      372.57      6.02 o 
   0  10   1     4238.61     4331.70     47.82 o 
   1  10   1      387.03      372.39      7.76 o 
   2  10   1      640.31      635.82      8.43 o 
   3  10   1       22.92       32.77      1.80 o 
   4  10   1      345.19      315.69      5.20 o 
   5  10   1        0.11        4.13      1.94 o 
   6  10   1     1633.22     1591.27     21.59 o 
   7  10   1       64.20       60.78      4.49 o 
   8  10   1        4.23        8.20      3.74 o 
   9  10   1        0.05        5.28      3.92 o 
  -9  11   1        0.40       -2.57      3.33 o 
  -8  11   1       78.76       81.87      5.92 o 
  -7  11   1      299.44      280.44      9.09 o 
  -6  11   1       23.49       23.46      3.59 o 
  -5  11   1      101.31       99.20      2.86 o 
  -4  11   1       12.08       22.52      2.21 o 
  -3  11   1      180.24      174.77      3.77 o 
  -2  11   1      316.59      376.77      6.20 o 
  -1  11   1     2245.92     2268.91     25.18 o 
   0  11   1     1658.22     1756.37     18.44 o 
   1  11   1      100.69       69.77      2.91 o 
   2  11   1        0.04        2.48      1.84 o 
   3  11   1       24.28       21.90      1.94 o 
   4  11   1       88.78       88.01      3.22 o 
   5  11   1        1.05        2.88      2.34 o 
   6  11   1      283.40      263.44      7.62 o 
   7  11   1        7.86        1.11      2.88 o 
   8  11   1       59.14       45.51      5.32 o 
   9  11   1        6.64        5.05      4.17 o 
  -9  12   1        1.10       -1.05      3.52 o 
  -8  12   1      133.67      134.12      7.16 o 
  -7  12   1       56.42       59.05      5.74 o 
  -6  12   1        5.89        6.04      2.28 o 
  -5  12   1       18.38       19.85      2.79 o 
  -4  12   1        0.29        0.05      1.61 o 
  -3  12   1       56.47       75.41      2.68 o 
  -2  12   1        3.84        3.67      1.23 o 
  -1  12   1      856.91      912.64     11.96 o 
   0  12   1      170.36      214.94      6.32 o 
   1  12   1     1903.62     2090.55     28.48 o 
   2  12   1       70.09       59.47      2.60 o 
   3  12   1       23.50       15.66      1.88 o 
   4  12   1      591.27      564.21     11.67 o 
   5  12   1       14.46       11.56      2.86 o 
   6  12   1        0.62        3.11      2.86 o 
   7  12   1        8.30        5.33      3.74 o 
   8  12   1      226.87      228.25      9.40 o 
   9  12   1        6.35        1.01      8.95 o 
  -9  13   1        3.25       -3.81      3.81 o 
  -8  13   1       34.35       29.88      4.60 o 
  -7  13   1       12.57       14.44      3.73 o 
  -6  13   1        6.82        5.11      2.30 o 
  -5  13   1       28.20       31.09      2.83 o 
  -4  13   1      360.18      330.54      6.58 o 
  -3  13   1      399.07      397.64      6.42 o 
  -2  13   1      178.88      159.56      4.11 o 
  -1  13   1       41.80       41.89      2.41 o 
   0  13   1       90.17       89.34      3.38 o 
   1  13   1      102.52      103.81      6.38 o 
   2  13   1      277.12      273.68      5.92 o 
   3  13   1      490.40      463.98      7.63 o 
   4  13   1       86.99       91.76      3.44 o 
   5  13   1        0.07        0.81      2.22 o 
   6  13   1       33.40       44.41      4.05 o 
   7  13   1       38.03       39.95      4.36 o 
   8  13   1      291.44      281.58     10.41 o 
  -8  14   1        1.93        5.13      3.66 o 
  -7  14   1        0.02        0.43      3.02 o 
  -6  14   1      262.47      239.34      6.57 o 
  -5  14   1      227.35      214.52      5.84 o 
  -4  14   1      131.95      131.56      4.41 o 
  -3  14   1       59.87       65.40      2.76 o 
  -2  14   1      911.77      892.80     12.12 o 
  -1  14   1      106.54      104.57      3.66 o 
   0  14   1      812.23      871.06     11.96 o 
   1  14   1      379.05      395.87     11.99 o 
   2  14   1       20.33       21.79      2.13 o 
   3  14   1      262.27      265.54      6.14 o 
   4  14   1       15.52       17.02      2.16 o 
   5  14   1       85.38       93.61      5.31 o 
   6  14   1       21.68       26.41      3.68 o 
   7  14   1       84.80       87.81      6.00 o 
   8  14   1       53.01       54.17      5.97 o 
  -8  15   1       10.08        6.15      5.53 o 
  -7  15   1       13.65       14.42      3.77 o 
  -6  15   1      208.63      198.46      6.20 o 
  -5  15   1        7.80       11.91      2.47 o 
  -4  15   1       51.65       55.05      2.74 o 
  -3  15   1       49.40       44.90      2.50 o 
  -2  15   1      306.98      317.80      6.41 o 
  -1  15   1       32.34       44.57      2.50 o 
   0  15   1        2.22        9.05      2.43 o 
   1  15   1     1239.96     1349.56     17.58 o 
   2  15   1      225.47      206.37      4.98 o 
   3  15   1      321.11      311.68      5.51 o 
   4  15   1      168.81      152.21      4.46 o 
   5  15   1        9.99       15.10      2.56 o 
   6  15   1        8.63        7.29      3.24 o 
   7  15   1        0.06        5.87      3.32 o 
   8  15   1       85.89       76.10      6.67 o 
  -8  16   1        5.62        2.89      6.74 o 
  -7  16   1       35.65       38.78      4.23 o 
  -6  16   1      150.26      140.49      5.56 o 
  -5  16   1       39.66       39.70      3.38 o 
  -4  16   1      104.47      127.63      3.91 o 
  -3  16   1       21.44       19.82      2.14 o 
  -2  16   1      322.39      289.87      7.61 o 
  -1  16   1       24.90       27.09      2.30 o 
   0  16   1      101.08       93.90      3.79 o 
   1  16   1      172.79      186.90      5.29 o 
   2  16   1       10.16       13.05      2.13 o 
   3  16   1       11.45       10.20      2.16 o 
   4  16   1      152.64      150.69      4.62 o 
   5  16   1      481.82      485.07      8.86 o 
   6  16   1       40.14       45.01      4.81 o 
   7  16   1        1.06       -0.46      4.20 o 
   8  16   1        6.91        2.86      4.29 o 
  -8  17   1       12.47       21.87      6.72 o 
  -7  17   1       14.36       13.65      4.19 o 
  -6  17   1        0.19       -2.32      2.32 o 
  -5  17   1        6.91        6.42      2.62 o 
  -4  17   1      736.85      695.28      9.71 o 
  -3  17   1      326.85      333.54      6.50 o 
  -2  17   1      526.79      505.88      8.83 o 
  -1  17   1       80.99       87.15      3.54 o 
   0  17   1       46.29       51.81      3.16 o 
   1  17   1        8.48        7.33      1.87 o 
   2  17   1        5.10        5.07      1.69 o 
   3  17   1        2.27        0.94      1.58 o 
   4  17   1       55.32       49.65      3.71 o 
   5  17   1       66.72       70.39      4.02 o 
   6  17   1        0.35       -2.14      4.77 o 
   7  17   1       26.55       21.22      4.76 o 
  -7  18   1        4.73        4.31      5.46 o 
  -6  18   1        2.46        0.90      2.95 o 
  -5  18   1        7.95        2.97      2.56 o 
  -4  18   1      323.69      320.81      7.77 o 
  -3  18   1       15.08       15.23      2.25 o 
  -2  18   1       41.50       43.27      3.94 o 
  -1  18   1      127.02      129.67      4.35 o 
   0  18   1        0.18        0.29      1.58 o 
   1  18   1       30.09       25.39      2.30 o 
   2  18   1        2.35        1.45      2.05 o 
   3  18   1      409.81      396.45      6.63 o 
   4  18   1        5.22        5.40      2.44 o 
   5  18   1       10.62        6.64      2.71 o 
   6  18   1       21.25       19.55      3.93 o 
   7  18   1        3.40        2.78      4.14 o 
  -7  19   1        0.34       -0.14      3.62 o 
  -6  19   1       34.98       34.79      5.31 o 
  -5  19   1        0.10       -2.17      2.39 o 
  -4  19   1      357.81      317.19      6.45 o 
  -3  19   1        4.05        2.68      2.04 o 
  -2  19   1       27.01       23.89      2.51 o 
  -1  19   1       78.45       75.99      3.87 o 
   0  19   1       12.30       10.74      2.50 o 
   1  19   1       10.17       10.15      2.06 o 
   2  19   1       14.00       10.95      1.87 o 
   3  19   1      137.38      144.03      5.61 o 
   4  19   1       12.04       10.19      2.66 o 
   5  19   1      150.91      147.69      5.48 o 
   6  19   1        4.20        4.35      3.51 o 
   7  19   1        3.26       -3.19      3.91 o 
  -7  20   1        3.55       -1.10      4.12 o 
  -6  20   1        1.07       -3.39      3.39 o 
  -5  20   1       89.22       98.75      5.01 o 
  -4  20   1        0.11        0.98      1.98 o 
  -3  20   1       19.19       15.17      2.44 o 
  -2  20   1      138.80      125.00      4.38 o 
  -1  20   1        3.30        3.39      2.38 o 
   0  20   1        5.84        4.34      2.44 o 
   1  20   1       53.04       55.37      3.25 o 
   2  20   1       53.65       54.66      2.88 o 
   3  20   1       61.82       65.05      3.47 o 
   4  20   1      165.15      160.00      5.52 o 
   5  20   1        8.38        6.58      2.75 o 
   6  20   1        2.39        4.45      3.52 o 
   7  20   1        0.09        2.92      4.38 o 
  -6  21   1        0.01       -1.76      5.97 o 
  -5  21   1       30.21       27.71      4.15 o 
  -4  21   1       33.68       46.94      4.43 o 
  -3  21   1       20.92       21.60      2.64 o 
  -2  21   1      242.62      211.03      5.75 o 
  -1  21   1       43.79       33.46      3.33 o 
   0  21   1       13.57       13.84      2.90 o 
   1  21   1       23.55       15.90      2.63 o 
   2  21   1        0.04        0.05      1.85 o 
   3  21   1       17.97       20.39      2.97 o 
   4  21   1        0.68        0.80      2.49 o 
   5  21   1        0.26       -1.29      3.13 o 
   6  21   1        6.38        5.24      3.78 o 
  -6  22   1        1.11        2.01      4.11 o 
  -5  22   1       71.87       76.66      5.53 o 
  -4  22   1        0.11        0.70      3.40 o 
  -3  22   1        9.89       12.55      2.78 o 
  -2  22   1        3.68        8.01      2.71 o 
  -1  22   1        8.28        7.34      3.41 o 
   0  22   1        6.98        7.26      2.74 o 
   1  22   1        6.19        8.25      2.49 o 
   2  22   1        5.12        2.02      2.39 o 
   3  22   1       10.09        8.00      2.91 o 
   4  22   1        0.36       -1.40      2.52 o 
   5  22   1       84.95       72.65      5.48 o 
   6  22   1        2.06        4.41      3.84 o 
  -6  23   1       24.87       21.91      5.68 o 
  -5  23   1       29.66       27.69      4.51 o 
  -4  23   1      145.29      145.66      6.68 o 
  -3  23   1      146.71      150.24      7.08 o 
  -2  23   1      194.50      173.89      6.05 o 
  -1  23   1       20.14       16.71      3.66 o 
   0  23   1       34.19       27.82      3.47 o 
   1  23   1       30.30       28.33      3.04 o 
   2  23   1       14.27       14.73      3.15 o 
   3  23   1        9.06        9.30      2.90 o 
   4  23   1       20.69       11.93      3.08 o 
   5  23   1       23.03       19.74      4.40 o 
  -5  24   1       88.82       92.63      7.04 o 
  -4  24   1        0.00        0.66      3.43 o 
  -3  24   1        2.79        4.28      3.60 o 
  -2  24   1       47.51       50.09      3.96 o 
  -1  24   1       30.69       31.36      5.99 o 
   0  24   1       22.31       18.34      4.90 o 
   1  24   1        2.57        2.11      2.52 o 
   2  24   1        0.21        1.37      2.76 o 
   3  24   1       19.78       13.52      3.43 o 
   4  24   1       12.09        4.74      3.88 o 
   5  24   1       12.51        5.60      3.87 o 
  -5  25   1        1.27       -0.05      5.70 o 
  -4  25   1        9.14        8.60      3.97 o 
  -3  25   1       26.82       31.21      4.42 o 
  -2  25   1       26.52       37.57      4.68 o 
  -1  25   1        6.60        4.33      3.54 o 
   0  25   1       87.49       80.35      6.12 o 
   1  25   1       36.25       29.99      6.26 o 
   2  25   1        4.98       -2.84      2.84 o 
   3  25   1        3.10        0.31      3.40 o 
   4  25   1        5.53        0.28      3.91 o 
  -4  26   1       44.17       33.62      4.90 o 
  -3  26   1       64.62       58.79      5.20 o 
  -2  26   1        0.43       -1.76      3.57 o 
  -1  26   1        0.56        2.12      3.55 o 
   0  26   1        0.03       -2.11      3.41 o 
   1  26   1       16.18       15.47      5.67 o 
   2  26   1       20.83       21.71      5.19 o 
   3  26   1       14.16       13.00      4.47 o 
   4  26   1        0.05       -2.78      5.63 o 
  -3  27   1        2.71        1.10      3.85 o 
  -2  27   1       50.69       45.74      5.41 o 
  -1  27   1        1.89        3.15      3.88 o 
   0  27   1        6.77       -3.74      3.74 o 
   1  27   1        4.71        2.01      4.21 o 
   2  27   1        2.05       -0.91      5.65 o 
   3  27   1       15.70        5.66      4.49 o 
  -2  28   1       34.47       38.29      5.33 o 
  -1  28   1        5.98        2.18      5.37 o 
   0  28   1        4.33       -2.46      3.49 o 
   1  28   1       38.08       35.85      5.85 o 
   2  28   1        3.57        3.15      4.64 o 
 -10   0   2       29.75       32.51      5.58 o 
  -9   0   2       30.01       28.53      6.15 o 
  -8   0   2       28.49       29.80      4.42 o 
  -7   0   2     2073.88     1986.28     32.37 o 
  -6   0   2      533.27      525.41     10.07 o 
  -5   0   2      127.31      139.81      4.43 o 
  -4   0   2        6.23        4.60      1.35 o 
  -3   0   2      153.87      131.64      3.42 o 
  -2   0   2     1038.10     1086.33     16.01 o 
  -1   0   2      118.96      117.44      5.56 o 
   0   0   2     2799.92     2769.98     27.10 o 
   1   0   2     6194.10     6157.59     53.84 o 
   2   0   2     3719.95     3655.53     42.44 o 
   3   0   2      148.92      115.96      5.92 o 
   4   0   2       10.24       15.65      2.93 o 
   5   0   2      282.14      317.60      7.40 o 
   6   0   2      361.46      365.71      8.55 o 
   7   0   2       11.01       12.56      3.03 o 
   8   0   2      321.29      321.47     14.93 o 
   9   0   2       82.06       71.36      7.19 o 
 -10   1   2       15.26       13.64      3.25 o 
  -9   1   2       52.26       57.17      4.04 o 
  -8   1   2      189.41      183.49      6.18 o 
  -7   1   2       16.09       17.62      3.62 o 
  -6   1   2       11.31       14.16      1.53 o 
  -5   1   2       26.95       35.31      1.56 o 
  -4   1   2        7.82        5.73      0.84 o 
  -3   1   2      537.08      572.12      5.12 o 
  -2   1   2     3291.62     3215.41     33.58 o 
  -1   1   2        3.33        3.28      0.50 o 
   0   1   2      960.17      955.64      7.06 o 
   1   1   2     9292.26     8988.62     53.46 o 
   2   1   2      191.71      173.70      2.22 o 
   3   1   2     1065.57      948.66      8.77 o 
   4   1   2      540.28      624.24      8.08 o 
   5   1   2      187.86      171.57      3.84 o 
   6   1   2       14.55        9.71      1.85 o 
   7   1   2       16.67       16.21      2.18 o 
   8   1   2       24.12       27.77      4.76 o 
   9   1   2       11.89       15.07      4.93 o 
 -10   2   2        0.17       -0.74      2.60 o 
  -9   2   2       10.66       13.51      2.95 o 
  -8   2   2        9.74        8.30      2.49 o 
  -7   2   2      133.37      134.06      4.83 o 
  -6   2   2      198.39      205.86      3.80 o 
  -5   2   2        0.02        0.00      0.90 o 
  -4   2   2      483.60      509.77      5.42 o 
  -3   2   2       41.34       56.74      1.43 o 
  -2   2   2        7.24       12.62      0.71 o 
  -1   2   2      583.50      586.38      8.45 o 
   0   2   2      327.12      291.86      2.62 o 
   1   2   2        5.55       15.82      0.77 o 
   2   2   2      363.70      373.34      3.67 o 
   3   2   2        4.71        5.28      0.96 o 
   4   2   2        8.27        8.98      2.44 o 
   5   2   2      283.27      302.65      5.11 o 
   6   2   2       17.32       17.85      1.99 o 
   7   2   2       70.92       69.12      3.28 o 
   8   2   2       17.16       14.26      2.99 o 
   9   2   2       15.17       22.36      3.47 o 
 -10   3   2        1.98        0.86      2.82 o 
  -9   3   2        7.54        1.91      3.16 o 
  -8   3   2       15.93       16.16      2.78 o 
  -7   3   2       32.65       30.18      2.98 o 
  -6   3   2       45.59       51.14      2.12 o 
  -5   3   2      227.74      232.47      4.08 o 
  -4   3   2      879.79      870.84      8.20 o 
  -3   3   2       83.93      108.09      2.23 o 
  -2   3   2      308.56      262.64      4.18 o 
  -1   3   2     1964.55     1895.85     21.80 o 
   0   3   2     8386.47     8536.82     55.13 o 
   1   3   2     1163.54     1149.25      8.27 o 
   2   3   2        0.18        0.04      0.67 o 
   3   3   2      223.19      242.89      3.64 o 
   4   3   2      939.95      963.96     10.64 o 
   5   3   2      159.91      177.77      4.06 o 
   6   3   2      123.22      103.04      3.52 o 
   7   3   2       74.37       71.05      3.38 o 
   8   3   2        9.61       14.34      3.05 o 
   9   3   2        0.35        3.53      3.27 o 
 -10   4   2       45.68       61.45      5.13 o 
  -9   4   2       39.12       35.55      3.53 o 
  -8   4   2       14.45       10.96      2.50 o 
  -7   4   2       15.37       15.72      2.74 o 
  -6   4   2      662.20      638.52      9.78 o 
  -5   4   2      350.07      334.94      5.01 o 
  -4   4   2       14.80        5.84      1.13 o 
  -3   4   2       40.39       50.17      1.90 o 
  -2   4   2     1145.70     1049.35     13.97 o 
  -1   4   2        3.85        5.78      0.58 o 
   0   4   2     6941.27     6715.57     46.23 o 
   1   4   2     4825.35     4739.23     28.15 o 
   2   4   2      682.03      695.98      5.79 o 
   3   4   2       58.67       51.32      1.66 o 
   4   4   2     3862.34     3946.88     34.72 o 
   5   4   2      172.01      173.52      5.19 o 
   6   4   2        0.10       -0.90      1.62 o 
   7   4   2        5.59        2.14      1.94 o 
   8   4   2       19.59       13.90      3.13 o 
   9   4   2        0.12        0.43      3.35 o 
  -9   5   2       12.96        7.61      2.85 o 
  -8   5   2        2.45        2.31      2.26 o 
  -7   5   2      388.54      379.63      7.78 o 
  -6   5   2       78.58       68.45      2.57 o 
  -5   5   2      232.91      260.40      4.34 o 
  -4   5   2      686.88      690.47      6.58 o 
  -3   5   2       24.37       15.61      1.27 o 
  -2   5   2      231.00      175.10      2.90 o 
  -1   5   2     1125.50      987.81      9.90 o 
   0   5   2     8419.35     7991.25     55.18 o 
   1   5   2      278.89      276.24      2.86 o 
   2   5   2        4.38        6.47      0.83 o 
   3   5   2       55.80       61.20      2.64 o 
   4   5   2       20.84       12.65      2.09 o 
   5   5   2       41.44       47.49      2.40 o 
   6   5   2      267.38      255.51      5.36 o 
   7   5   2        0.32       -1.29      2.04 o 
   8   5   2       17.22       19.44      4.00 o 
   9   5   2       17.14       19.80      4.40 o 
  -9   6   2        0.06        1.67      2.61 o 
  -8   6   2       25.96       29.13      3.17 o 
  -7   6   2       21.55       24.83      3.33 o 
  -6   6   2        9.79       13.07      1.46 o 
  -5   6   2       49.53       51.79      1.71 o 
  -4   6   2        2.25        2.50      0.81 o 
  -3   6   2       78.95       80.56      2.00 o 
  -2   6   2      353.50      367.88      5.16 o 
  -1   6   2      987.60     1050.74      9.17 o 
   0   6   2    18278.42    17877.99    134.77 o 
   1   6   2     2236.54     2326.19     14.61 o 
   2   6   2      385.49      393.59      4.67 o 
   3   6   2       21.74       21.86      1.88 o 
   4   6   2       12.18       17.12      2.15 o 
   5   6   2      158.82      157.57      4.20 o 
   6   6   2      127.56      126.16      4.32 o 
   7   6   2       62.08       62.63      4.02 o 
   8   6   2      114.76      114.31      7.60 o 
   9   6   2       22.50       17.37      4.31 o 
  -9   7   2       57.92       58.85      6.40 o 
  -8   7   2        0.06        3.85      2.38 o 
  -7   7   2      532.33      534.04      9.40 o 
  -6   7   2      244.95      247.17      4.32 o 
  -5   7   2      128.40      134.46      2.72 o 
  -4   7   2      167.33      205.33      3.36 o 
  -3   7   2     2816.72     3068.33     27.18 o 
  -2   7   2      110.02       96.99      2.70 o 
  -1   7   2      202.57      202.01      2.90 o 
   0   7   2     1109.49     1115.75      9.06 o 
   1   7   2      951.51      882.81      6.98 o 
   2   7   2     1277.58     1318.37     11.55 o 
   3   7   2      372.31      368.19      5.98 o 
   4   7   2        0.49        0.90      1.49 o 
   5   7   2       32.60       36.44      2.35 o 
   6   7   2      737.60      712.24     15.62 o 
   7   7   2      150.94      142.85      4.92 o 
   8   7   2       17.68       10.16      4.04 o 
   9   7   2        2.33        2.50      3.64 o 
  -9   8   2        6.91       10.22      3.68 o 
  -8   8   2       74.78       86.18      5.47 o 
  -7   8   2        4.01        3.54      2.67 o 
  -6   8   2       89.23       91.22      2.80 o 
  -5   8   2        0.28        0.05      0.88 o 
  -4   8   2     1206.81     1171.25     11.24 o 
  -3   8   2       58.11       66.31      2.84 o 
  -2   8   2        0.55        4.48      0.76 o 
  -1   8   2      519.29      550.63      5.93 o 
   0   8   2     1248.36     1322.72     10.64 o 
   1   8   2       28.17       34.64      1.30 o 
   2   8   2       70.82       83.76      2.41 o 
   3   8   2      119.45      124.82      3.48 o 
   4   8   2       39.92       35.21      2.40 o 
   5   8   2       44.92       49.61      2.54 o 
   6   8   2      332.41      310.68      6.46 o 
   7   8   2        0.00        1.94      2.97 o 
   8   8   2       21.66        8.93      4.45 o 
   9   8   2        2.78        8.23      4.19 o 
  -9   9   2        4.49        6.30      3.64 o 
  -8   9   2       51.97       75.66      8.57 o 
  -7   9   2        2.44       -1.23      3.14 o 
  -6   9   2      152.84      145.49      3.66 o 
  -5   9   2       62.16       59.70      1.92 o 
  -4   9   2        0.02       -0.59      0.92 o 
  -3   9   2      364.38      368.91      6.44 o 
  -2   9   2       63.97       55.05      1.74 o 
  -1   9   2       16.18       11.85      1.30 o 
   0   9   2      478.89      442.62      5.20 o 
   1   9   2      138.76      151.50      2.77 o 
   2   9   2      592.08      647.68      8.54 o 
   3   9   2      242.82      242.05      4.88 o 
   4   9   2      228.51      226.82      5.12 o 
   5   9   2       62.07       58.58      4.43 o 
   6   9   2      565.51      552.92     11.92 o 
   7   9   2      224.53      215.37      7.17 o 
   8   9   2       85.73       74.21      6.14 o 
   9   9   2       17.63       21.29      4.54 o 
  -9  10   2        6.74       -2.35      5.38 o 
  -8  10   2       46.66       31.95      4.44 o 
  -7  10   2       32.99       29.99      3.94 o 
  -6  10   2      154.73      165.77      4.25 o 
  -5  10   2        6.92        6.60      1.33 o 
  -4  10   2      143.46      149.75      4.19 o 
  -3  10   2       55.38       65.69      2.85 o 
  -2  10   2       21.48       28.70      1.28 o 
  -1  10   2      406.78      389.43      5.63 o 
   0  10   2       10.62        6.26      1.15 o 
   1  10   2      437.39      380.94      7.16 o 
   2  10   2       20.01       44.04      2.24 o 
   3  10   2      110.12      149.42      4.06 o 
   4  10   2      599.18      611.58      9.10 o 
   5  10   2       16.80       13.70      2.77 o 
   6  10   2       94.05       86.96      4.83 o 
   7  10   2       11.47       14.49      3.35 o 
   8  10   2      391.87      363.71     11.45 o 
   9  10   2       57.83       55.47      6.01 o 
  -9  11   2        2.55        3.05      3.84 o 
  -8  11   2        6.15        5.54      3.31 o 
  -7  11   2       12.61       12.95      3.50 o 
  -6  11   2       80.71       84.47      3.76 o 
  -5  11   2       48.87       59.41      2.37 o 
  -4  11   2       32.95       44.75      2.65 o 
  -3  11   2      321.01      348.84      7.37 o 
  -2  11   2     1952.71     2010.09     19.95 o 
  -1  11   2       17.75       21.47      1.31 o 
   0  11   2      258.49      263.78      4.25 o 
   1  11   2     1603.76     1718.75     19.46 o 
   2  11   2       69.49       69.36      2.75 o 
   3  11   2        7.99        6.95      1.67 o 
   4  11   2      257.97      239.86      6.15 o 
   5  11   2        1.50       -1.84      2.33 o 
   6  11   2        2.88        6.71      3.03 o 
   7  11   2        7.73       10.09      4.10 o 
   8  11   2      243.28      236.38     10.43 o 
  -9  12   2       28.24       29.14      4.84 o 
  -8  12   2        2.81        1.52      3.81 o 
  -7  12   2       46.59       46.07      4.43 o 
  -6  12   2       61.95       58.81      3.41 o 
  -5  12   2      272.15      270.42      5.97 o 
  -4  12   2      394.50      426.38      7.91 o 
  -3  12   2      248.98      257.64      6.44 o 
  -2  12   2       59.82       51.44      2.58 o 
  -1  12   2      750.18      744.54      9.17 o 
   0  12   2      826.95      899.97     11.99 o 
   1  12   2       37.67       22.71      2.55 o 
   2  12   2      218.63      235.76      5.00 o 
   3  12   2       55.80       50.49      2.75 o 
   4  12   2       34.66       33.79      2.96 o 
   5  12   2      497.22      484.88      8.83 o 
   6  12   2       15.36       13.77      3.34 o 
   7  12   2        3.46        4.56      3.21 o 
   8  12   2      248.92      237.69      9.83 o 
  -9  13   2        3.04        6.00      4.06 o 
  -8  13   2        9.92       10.91      3.51 o 
  -7  13   2        4.85        7.55      2.87 o 
  -6  13   2       10.44        7.86      2.37 o 
  -5  13   2       76.34       71.74      3.51 o 
  -4  13   2       52.86       56.28      3.17 o 
  -3  13   2        4.84        4.23      1.43 o 
  -2  13   2      284.38      288.03      5.37 o 
  -1  13   2        5.68        5.94      1.63 o 
   0  13   2      297.44      295.24      5.97 o 
   1  13   2       63.71       48.03      2.71 o 
   2  13   2       94.78      107.19      3.54 o 
   3  13   2       14.93       13.82      2.62 o 
   4  13   2      238.46      219.22      6.88 o 
   5  13   2      308.26      331.44      7.34 o 
   6  13   2      165.40      164.84      6.49 o 
   7  13   2        2.89        6.62      3.41 o 
   8  13   2       12.94        7.03      4.64 o 
  -8  14   2       21.85       10.93      3.98 o 
  -7  14   2       11.47        9.63      3.23 o 
  -6  14   2      158.81      172.79      5.45 o 
  -5  14   2        1.37        4.32      2.05 o 
  -4  14   2        2.88        3.43      1.85 o 
  -3  14   2       53.02       39.94      2.25 o 
  -2  14   2       24.23       30.37      3.64 o 
  -1  14   2       90.73       81.37      2.84 o 
   0  14   2       90.36      126.93      3.57 o 
   1  14   2       19.02       24.09      1.96 o 
   2  14   2       43.92       34.80      2.25 o 
   3  14   2      140.93      159.31      4.64 o 
   4  14   2      268.55      263.14      6.27 o 
   5  14   2       48.31       50.89      3.61 o 
   6  14   2        0.86        2.06      3.02 o 
   7  14   2      149.05      164.85      7.10 o 
   8  14   2       73.97       79.98      9.30 o 
  -8  15   2       16.23       12.30      4.02 o 
  -7  15   2       30.16       37.94      5.19 o 
  -6  15   2       20.12       14.54      3.09 o 
  -5  15   2       78.89       79.91      4.25 o 
  -4  15   2       18.10       20.60      2.64 o 
  -3  15   2       59.11       71.20      2.91 o 
  -2  15   2        9.68        7.38      2.25 o 
  -1  15   2        2.81        2.98      1.47 o 
   0  15   2      337.24      313.75      5.37 o 
   1  15   2      247.43      260.30      5.66 o 
   2  15   2       16.31       17.80      1.72 o 
   3  15   2       81.34       86.73      3.68 o 
   4  15   2        3.57        3.71      2.13 o 
   5  15   2      316.32      318.68      7.73 o 
   6  15   2       16.25       17.50      3.69 o 
   7  15   2        2.08        8.75      3.72 o 
   8  15   2       18.68       25.21      5.24 o 
  -8  16   2        3.72        4.30      3.51 o 
  -7  16   2        9.70        8.17      3.69 o 
  -6  16   2       57.06       53.64      4.23 o 
  -5  16   2        5.19        5.64      2.29 o 
  -4  16   2      144.80      126.69      5.46 o 
  -3  16   2      233.96      244.18      5.44 o 
  -2  16   2        5.11        2.49      2.03 o 
  -1  16   2       24.04       26.74      2.16 o 
   0  16   2       57.68       51.56      2.51 o 
   1  16   2       48.09       36.84      2.44 o 
   2  16   2      547.38      571.77      7.91 o 
   3  16   2      347.42      324.77      8.07 o 
   4  16   2      134.62      138.16      5.33 o 
   5  16   2        8.22        6.38      2.66 o 
   6  16   2      113.17      119.68      6.37 o 
   7  16   2       37.37       43.64      6.75 o 
   8  16   2       16.14       10.40      5.67 o 
  -8  17   2       22.92       16.83      4.18 o 
  -7  17   2       20.11       21.89      3.90 o 
  -6  17   2      149.86      153.50      6.27 o 
  -5  17   2        0.01        0.24      2.18 o 
  -4  17   2       91.52       86.73      4.34 o 
  -3  17   2       19.56       19.52      2.22 o 
  -2  17   2        0.48       -2.12      2.12 o 
  -1  17   2       61.15       68.07      3.02 o 
   0  17   2       82.20       77.69      3.04 o 
   1  17   2       20.71       18.34      2.18 o 
   2  17   2        5.73        5.72      1.89 o 
   3  17   2        3.15        0.37      1.98 o 
   4  17   2       22.11       19.25      3.10 o 
   5  17   2       15.51       20.39      3.14 o 
   6  17   2        0.17        0.61      3.24 o 
   7  17   2       36.19       39.25      4.85 o 
  -7  18   2        0.37        0.69      2.94 o 
  -6  18   2        4.57        5.73      3.01 o 
  -5  18   2        0.42        1.46      2.34 o 
  -4  18   2       25.59       30.21      3.35 o 
  -3  18   2       56.68       51.98      2.81 o 
  -2  18   2       19.15       24.64      4.03 o 
  -1  18   2       83.62       81.92      3.85 o 
   0  18   2      173.44      173.62      4.78 o 
   1  18   2        6.73       10.30      1.96 o 
   2  18   2      163.41      137.95      4.16 o 
   3  18   2        1.53       -0.80      2.19 o 
   4  18   2      192.36      180.02      8.00 o 
   5  18   2      180.44      175.78      7.51 o 
   6  18   2        4.90       -0.70      3.29 o 
   7  18   2       26.73       28.62      4.72 o 
  -7  19   2        9.23        5.98      3.86 o 
  -6  19   2       12.95       12.87      3.33 o 
  -5  19   2       36.00       32.14      3.38 o 
  -4  19   2      110.69      102.25      4.93 o 
  -3  19   2      171.72      163.72      4.62 o 
  -2  19   2      260.85      241.13      6.40 o 
  -1  19   2        0.79        0.43      1.95 o 
   0  19   2      409.40      387.42      7.22 o 
   1  19   2        2.39        0.89      2.59 o 
   2  19   2        5.18        5.21      1.95 o 
   3  19   2       12.21       14.88      2.92 o 
   4  19   2        1.37        2.80      2.80 o 
   5  19   2      130.20      122.13      6.05 o 
   6  19   2       28.58       27.57      4.36 o 
   7  19   2        0.99        6.60      4.55 o 
  -7  20   2        6.97        0.17      3.84 o 
  -6  20   2        0.00        0.94      2.88 o 
  -5  20   2        0.05       -2.35      2.35 o 
  -4  20   2       29.53       24.56      3.40 o 
  -3  20   2       10.78       17.62      2.59 o 
  -2  20   2      297.29      287.46      8.48 o 
  -1  20   2      606.25      591.20      9.32 o 
   0  20   2      223.25      231.97      5.75 o 
   1  20   2        3.54        5.87      2.28 o 
   2  20   2        2.43        0.45      1.70 o 
   3  20   2       24.64       20.25      3.13 o 
   4  20   2      183.92      185.53      6.88 o 
   5  20   2        1.44        2.57      2.72 o 
   6  20   2        1.08       -3.39      3.39 o 
  -6  21   2        1.63        6.74      3.87 o 
  -5  21   2        0.47       -0.64      2.58 o 
  -4  21   2        9.47       11.20      3.08 o 
  -3  21   2      388.07      454.51     10.00 o 
  -2  21   2        4.38        2.99      3.14 o 
  -1  21   2        1.81        6.75      2.65 o 
   0  21   2       27.02       39.03      3.38 o 
   1  21   2        7.93        3.15      2.23 o 
   2  21   2       59.55       54.87      3.51 o 
   3  21   2       11.09        7.71      2.92 o 
   4  21   2        0.13       -0.71      2.77 o 
   5  21   2       49.34       46.26      4.04 o 
   6  21   2       24.83       22.37      5.79 o 
  -6  22   2        8.42        0.20      3.76 o 
  -5  22   2       10.42        7.06      3.75 o 
  -4  22   2      157.31      169.74      6.56 o 
  -3  22   2      283.68      286.93      8.27 o 
  -2  22   2      214.12      201.91      7.64 o 
  -1  22   2       22.18       19.06      3.80 o 
   0  22   2       88.64       80.47      4.78 o 
   1  22   2        1.17        3.37      3.19 o 
   2  22   2       16.50       21.27      2.92 o 
   3  22   2        3.20        3.03      2.84 o 
   4  22   2        2.30        5.78      2.86 o 
   5  22   2       12.70        9.68      3.45 o 
   6  22   2        0.40        0.21      3.67 o 
  -6  23   2        1.97        0.33      3.66 o 
  -5  23   2        7.25        3.69      3.67 o 
  -4  23   2        0.41       -0.89      3.25 o 
  -3  23   2       27.94       33.71      4.70 o 
  -2  23   2       15.44       12.51      3.58 o 
  -1  23   2       91.44      107.34      5.88 o 
   0  23   2       34.36       37.11      4.02 o 
   1  23   2       54.49       60.49      4.99 o 
   2  23   2       89.02       94.31      4.46 o 
   3  23   2        2.71        4.68      2.94 o 
   4  23   2       16.95       21.56      3.49 o 
   5  23   2       15.71       13.52      4.11 o 
  -5  24   2      123.73      119.74      7.42 o 
  -4  24   2       32.66       38.45      5.13 o 
  -3  24   2       81.89       93.67      6.20 o 
  -2  24   2        3.19        4.91      3.55 o 
  -1  24   2        0.16       -0.45      3.08 o 
   0  24   2      139.09      139.36      6.51 o 
   1  24   2        0.10        3.02      3.22 o 
   2  24   2       17.02       11.28      4.85 o 
   3  24   2       20.04       16.46      3.85 o 
   4  24   2       26.37       27.32      4.12 o 
   5  24   2        0.08       -4.06      4.06 o 
  -5  25   2       29.19       36.27      6.31 o 
  -4  25   2       94.63       96.12      6.73 o 
  -3  25   2       41.55       41.65      5.16 o 
  -2  25   2      170.67      170.81      7.70 o 
  -1  25   2      142.82      127.39      6.51 o 
   0  25   2       52.98       47.16      4.57 o 
   1  25   2        3.24        0.57      4.82 o 
   2  25   2        4.26        1.68      3.37 o 
   3  25   2        6.51        8.57      3.66 o 
   4  25   2        0.37        2.76      4.08 o 
  -4  26   2        8.11        2.70      4.34 o 
  -3  26   2       26.42       25.86      5.96 o 
  -2  26   2       89.53       86.80      6.06 o 
  -1  26   2        2.31        3.19      3.45 o 
   0  26   2       25.21       22.98      5.19 o 
   1  26   2       10.72        5.07      5.32 o 
   2  26   2        9.16        8.48      3.81 o 
   3  26   2        4.78       -4.09      5.40 o 
  -3  27   2       17.00       13.53      4.53 o 
  -2  27   2       14.12       22.49      4.62 o 
  -1  27   2        0.03       -0.39      4.32 o 
   0  27   2        0.04       -5.29      5.29 o 
   1  27   2        3.00        3.56      4.36 o 
   2  27   2      198.43      232.30     10.20 o 
   3  27   2       15.96        9.45      4.63 o 
  -2  28   2        2.66        0.50      3.98 o 
  -1  28   2        9.48        6.42      4.03 o 
   0  28   2        3.60        2.97     13.97 o 
   1  28   2       12.97       11.61      4.70 o 
 -10   1   3        4.68        5.48      3.42 o 
  -9   1   3       22.17       24.79      3.36 o 
  -8   1   3       15.19       11.08      2.61 o 
  -7   1   3        0.10        1.06      2.31 o 
  -6   1   3      145.99      151.72      4.42 o 
  -5   1   3      959.23      955.56      9.87 o 
  -4   1   3      496.44      498.12      5.57 o 
  -3   1   3       87.37       78.65      1.91 o 
  -2   1   3     2616.20     2487.70     33.05 o 
  -1   1   3      201.10      208.77      3.42 o 
   0   1   3     1049.13     1011.17     10.58 o 
   1   1   3        1.71        0.51      0.48 o 
   2   1   3        3.08        0.19      0.66 o 
   3   1   3       42.34       52.25      2.14 o 
   4   1   3       64.33       50.52      3.02 o 
   5   1   3       16.04       17.71      1.96 o 
   6   1   3        1.78        0.40      1.74 o 
   7   1   3        4.01        1.83      2.07 o 
   8   1   3       36.49       31.57      3.73 o 
   9   1   3       29.69       35.31      5.27 o 
 -10   2   3       70.54       77.63      5.62 o 
  -9   2   3       50.47       56.30      4.14 o 
  -8   2   3        3.66       -1.35      2.30 o 
  -7   2   3       18.51       19.34      2.86 o 
  -6   2   3        5.52        5.42      1.56 o 
  -5   2   3        0.36       -0.42      1.65 o 
  -4   2   3      859.02      840.38      9.08 o 
  -3   2   3        0.12        0.88      0.82 o 
  -2   2   3      142.73      152.53      4.38 o 
  -1   2   3      213.57      197.29      2.57 o 
   0   2   3      186.87      195.75      2.05 o 
   1   2   3       86.32       79.72      1.86 o 
   2   2   3      576.92      510.40      5.40 o 
   3   2   3        0.36        2.83      1.12 o 
   4   2   3       26.00       39.67      2.65 o 
   5   2   3      148.61      129.04      3.98 o 
   6   2   3       97.77      104.88      3.68 o 
   7   2   3        4.76        4.88      2.06 o 
   8   2   3        7.13        7.18      3.04 o 
   9   2   3        5.07       -0.33      3.86 o 
 -10   3   3       83.03       78.65      9.00 o 
  -9   3   3       77.29       85.17      4.69 o 
  -8   3   3        2.83        1.47      2.28 o 
  -7   3   3      257.87      254.24      6.46 o 
  -6   3   3      865.30      872.31      9.09 o 
  -5   3   3      107.24      122.83      2.31 o 
  -4   3   3        0.72        5.38      1.13 o 
  -3   3   3     1560.26     1589.15     16.68 o 
  -2   3   3      166.36      181.45      2.69 o 
  -1   3   3        7.81        7.46      1.01 o 
   0   3   3     1319.03     1207.44      8.61 o 
   1   3   3     2227.55     2200.73     15.28 o 
   2   3   3        1.04        1.61      1.22 o 
   3   3   3      535.17      499.28      6.21 o 
   4   3   3       82.20      108.30      3.42 o 
   5   3   3        4.74        4.70      1.69 o 
   6   3   3       11.55       12.74      2.07 o 
   7   3   3       81.09       86.90      3.71 o 
   8   3   3        1.88        4.81      2.90 o 
   9   3   3        6.09       -0.60      4.52 o 
  -9   4   3       24.80       24.83      3.32 o 
  -8   4   3        3.32       -0.99      2.33 o 
  -7   4   3     1126.24     1096.45     14.85 o 
  -6   4   3       52.21       47.95      2.71 o 
  -5   4   3       20.05       25.08      1.27 o 
  -4   4   3      256.55      212.94      3.20 o 
  -3   4   3      360.04      393.78      5.94 o 
  -2   4   3        0.73        4.24      0.76 o 
  -1   4   3      288.16      292.27      3.30 o 
   0   4   3     1620.18     1733.58     11.59 o 
   1   4   3      113.41       98.95      1.67 o 
   2   4   3      389.65      427.04      5.19 o 
   3   4   3       49.92       63.56      2.33 o 
   4   4   3        0.04        2.16      1.40 o 
   5   4   3       29.58       30.79      2.66 o 
   6   4   3       45.23       38.90      2.63 o 
   7   4   3       20.44       15.37      2.39 o 
   8   4   3       66.50       69.26      5.71 o 
   9   4   3        0.78        9.26      5.18 o 
  -9   5   3        0.52        1.32      2.58 o 
  -8   5   3        2.97        3.90      2.48 o 
  -7   5   3        6.13       10.51      3.26 o 
  -6   5   3        3.74        1.17      1.42 o 
  -5   5   3        0.01       -0.30      0.87 o 
  -4   5   3       12.02       14.77      1.32 o 
  -3   5   3      583.25      558.49     11.93 o 
  -2   5   3      253.44      306.68      7.30 o 
  -1   5   3      624.10      615.76      5.83 o 
   0   5   3      602.82      604.59      5.02 o 
   1   5   3     1078.76     1129.12      8.67 o 
   2   5   3      204.03      220.30      3.44 o 
   3   5   3      146.15      143.82      3.17 o 
   4   5   3       68.82       75.81      3.09 o 
   5   5   3       17.21       18.23      2.06 o 
   6   5   3       32.63       33.98      2.59 o 
   7   5   3        8.75        6.69      2.20 o 
   8   5   3        5.00        4.31      3.52 o 
   9   5   3       19.98       16.76      4.10 o 
  -9   6   3       59.60       54.38      4.15 o 
  -8   6   3       87.59       89.53      4.42 o 
  -7   6   3       61.31       63.24      3.70 o 
  -6   6   3       33.37       22.63      1.62 o 
  -5   6   3        2.74        1.87      1.01 o 
  -4   6   3       18.10        8.25      1.63 o 
  -3   6   3      349.54      358.68      5.65 o 
  -2   6   3     1979.27     1974.98     18.83 o 
  -1   6   3     1850.19     1841.67     16.18 o 
   0   6   3      158.08      190.56      2.63 o 
   1   6   3       35.84       25.09      1.24 o 
   2   6   3     1246.38     1214.37     10.21 o 
   3   6   3        1.83        4.04      0.95 o 
   4   6   3       21.48       29.36      1.82 o 
   5   6   3        0.23       -0.37      1.60 o 
   6   6   3       95.54       93.71      3.54 o 
   7   6   3       24.87       21.97      3.43 o 
   8   6   3       58.35       63.53      4.87 o 
   9   6   3       10.92       12.34      4.41 o 
  -9   7   3        6.52       10.45      4.75 o 
  -8   7   3      129.74      122.89      8.30 o 
  -7   7   3        4.83        2.16      2.44 o 
  -6   7   3       28.04       25.02      1.61 o 
  -5   7   3      320.17      343.05      4.80 o 
  -4   7   3       85.59       93.41      3.38 o 
  -3   7   3     1396.30     1578.33     20.86 o 
  -2   7   3        7.28       10.53      1.19 o 
  -1   7   3       39.27       42.89      1.42 o 
   0   7   3     1885.10     1819.09     15.53 o 
   1   7   3     1164.42     1292.46     11.13 o 
   2   7   3       86.96       90.79      2.50 o 
   3   7   3      110.76      113.20      3.17 o 
   4   7   3      631.00      615.01     10.12 o 
   5   7   3        0.49       -0.44      1.49 o 
   6   7   3        5.40        5.53      2.02 o 
   7   7   3        4.91       10.53      3.15 o 
   8   7   3       35.02       41.73      6.71 o 
   9   7   3        0.44        3.35      6.02 o 
  -9   8   3      122.40      115.95      6.66 o 
  -8   8   3       78.50       78.76      5.08 o 
  -7   8   3       35.46       38.01      3.48 o 
  -6   8   3       54.55       54.16      3.07 o 
  -5   8   3       22.20       26.11      1.41 o 
  -4   8   3      131.82      133.74      2.72 o 
  -3   8   3      682.64      707.10      8.65 o 
  -2   8   3      219.56      224.61      4.35 o 
  -1   8   3      675.01      716.02      7.55 o 
   0   8   3     3355.80     3480.94     30.38 o 
   1   8   3      183.17      166.21      2.71 o 
   2   8   3      307.47      305.32      5.01 o 
   3   8   3        0.59        1.90      1.23 o 
   4   8   3        0.31       -0.16      1.88 o 
   5   8   3      398.22      399.02      9.62 o 
   6   8   3        0.16       -0.54      2.50 o 
   7   8   3       23.79       19.18      3.54 o 
   8   8   3        0.04        0.35      3.66 o 
   9   8   3        3.50        0.16      6.04 o 
  -9   9   3       29.99       28.89      4.57 o 
  -8   9   3       27.80       19.85      3.83 o 
  -7   9   3       65.80       66.52      4.84 o 
  -6   9   3       19.72       17.10      1.69 o 
  -5   9   3       13.27       14.61      1.33 o 
  -4   9   3      275.86      303.88      5.92 o 
  -3   9   3        0.03        1.31      1.22 o 
  -2   9   3       72.15       44.49      1.81 o 
  -1   9   3       91.19      100.38      2.29 o 
   0   9   3       45.81       51.79      1.95 o 
   1   9   3      453.36      529.49      5.38 o 
   2   9   3        6.18        8.69      1.40 o 
   3   9   3       80.17       75.15      3.55 o 
   4   9   3      124.13      118.61      4.48 o 
   5   9   3      211.93      220.71      7.29 o 
   6   9   3       16.46       14.26      3.12 o 
   7   9   3        0.31        0.23      2.95 o 
   8   9   3       49.10       43.31      5.45 o 
  -9  10   3        8.22        4.96      3.63 o 
  -8  10   3        0.78        1.19      2.95 o 
  -7  10   3       10.40        7.52      2.72 o 
  -6  10   3      226.13      213.38      4.75 o 
  -5  10   3       25.18       22.02      1.48 o 
  -4  10   3      149.91      132.46      4.03 o 
  -3  10   3      768.23      730.34     15.11 o 
  -2  10   3        9.86       12.06      1.90 o 
  -1  10   3      511.45      599.16      7.37 o 
   0  10   3      168.23      154.47      3.39 o 
   1  10   3      366.91      409.60      5.01 o 
   2  10   3      182.50      176.70      4.22 o 
   3  10   3        3.04        2.03      1.63 o 
   4  10   3      429.91      433.33      8.51 o 
   5  10   3        7.93        8.39      2.64 o 
   6  10   3       51.66       64.00      4.47 o 
   7  10   3        4.47        1.76      3.04 o 
   8  10   3       26.34       47.31      5.52 o 
  -9  11   3        3.87       -0.49      3.28 o 
  -8  11   3        0.10       -1.37      3.68 o 
  -7  11   3      147.68      145.61      5.68 o 
  -6  11   3      315.90      308.60      7.37 o 
  -5  11   3       65.15       76.52      5.73 o 
  -4  11   3       34.91       33.57      2.81 o 
  -3  11   3        1.06        0.76      1.52 o 
  -2  11   3      876.22      900.18     13.51 o 
  -1  11   3      106.05      132.56      3.27 o 
   0  11   3      360.37      329.45      5.31 o 
   1  11   3      875.27      801.23     10.63 o 
   2  11   3      141.16      137.77      3.57 o 
   3  11   3       12.12       11.89      2.13 o 
   4  11   3       23.19       25.10      2.88 o 
   5  11   3      153.67      146.56      5.58 o 
   6  11   3       92.17       94.36      5.17 o 
   7  11   3       20.52       24.07      3.96 o 
   8  11   3      150.66      163.18      8.43 o 
  -9  12   3        0.54       -2.33      3.32 o 
  -8  12   3       24.09       22.99      4.21 o 
  -7  12   3        1.20        0.43      2.46 o 
  -6  12   3        0.95        2.44      3.37 o 
  -5  12   3      297.28      284.52      6.45 o 
  -4  12   3      147.33      151.16      7.07 o 
  -3  12   3      610.06      552.33     10.05 o 
  -2  12   3      190.40      207.36      6.93 o 
  -1  12   3      209.61      214.18      4.29 o 
   0  12   3      521.77      476.04      6.80 o 
   1  12   3      489.63      550.52      6.76 o 
   2  12   3       47.63       56.99      2.59 o 
   3  12   3      276.86      280.64      6.52 o 
   4  12   3      664.83      658.89     11.26 o 
   5  12   3       38.23       45.11      3.77 o 
   6  12   3       56.78       58.75      4.60 o 
   7  12   3       30.69       36.31      4.35 o 
   8  12   3        1.13        4.13      4.27 o 
  -8  13   3       12.39       10.87      3.70 o 
  -7  13   3       25.36       31.27      3.90 o 
  -6  13   3        0.00       -1.54      2.35 o 
  -5  13   3       27.34       31.58      2.83 o 
  -4  13   3      500.84      523.03     10.40 o 
  -3  13   3       85.85       77.08      3.81 o 
  -2  13   3       19.20       20.79      1.77 o 
  -1  13   3       12.30       13.52      1.58 o 
   0  13   3        0.80        0.24      1.57 o 
   1  13   3       41.13       39.13      1.93 o 
   2  13   3      174.55      141.42      4.17 o 
   3  13   3      148.38      132.79      4.78 o 
   4  13   3       15.19       17.85      2.89 o 
   5  13   3      331.54      330.32      8.22 o 
   6  13   3       44.82       43.85      4.35 o 
   7  13   3       56.09       67.70      7.50 o 
   8  13   3        1.02        6.54      5.33 o 
  -8  14   3       13.67       10.28      3.84 o 
  -7  14   3       14.50       12.48      3.09 o 
  -6  14   3       90.82       77.21      4.33 o 
  -5  14   3       40.37       36.74      3.01 o 
  -4  14   3       32.24       32.44      3.30 o 
  -3  14   3      117.18      122.24      4.89 o 
  -2  14   3       42.18       46.63      2.50 o 
  -1  14   3       24.84       21.43      1.95 o 
   0  14   3       30.32       31.66      2.24 o 
   1  14   3        0.01       -0.55      1.34 o 
   2  14   3        5.09        3.75      1.79 o 
   3  14   3      383.04      351.59      7.72 o 
   4  14   3      131.88      136.36      5.31 o 
   5  14   3      200.07      205.20      6.69 o 
   6  14   3        8.65        8.37      3.32 o 
   7  14   3        9.07        8.56      3.74 o 
   8  14   3       24.49       33.84      5.59 o 
  -8  15   3       37.04       35.57      5.14 o 
  -7  15   3       35.06       26.16      3.95 o 
  -6  15   3       68.89       59.26      4.14 o 
  -5  15   3       16.62       17.58      2.60 o 
  -4  15   3      453.69      460.31     10.10 o 
  -3  15   3      226.21      215.84      7.69 o 
  -2  15   3        1.49       -1.42      1.52 o 
  -1  15   3        6.56       10.27      1.75 o 
   0  15   3       11.23       12.93      1.89 o 
   1  15   3      316.13      319.69      6.21 o 
   2  15   3        9.23        9.69      2.08 o 
   3  15   3      287.12      268.33      6.91 o 
   4  15   3       24.69       28.41      3.26 o 
   5  15   3       10.80        7.74      2.89 o 
   6  15   3       56.47       59.19      4.80 o 
   7  15   3       12.69       14.21      3.96 o 
  -8  16   3        2.42        1.27      3.66 o 
  -7  16   3      151.88      152.15      6.32 o 
  -6  16   3       46.08       36.61      3.66 o 
  -5  16   3       22.62       20.24      2.86 o 
  -4  16   3       85.16       77.05      4.55 o 
  -3  16   3       22.45       22.64      2.20 o 
  -2  16   3      116.21      121.04      4.86 o 
  -1  16   3      221.40      207.58      6.13 o 
   0  16   3       53.09       53.11      2.98 o 
   1  16   3      316.04      332.77      6.24 o 
   2  16   3       27.76       22.41      1.86 o 
   3  16   3      138.71      114.47      4.90 o 
   4  16   3       28.56       31.50      3.41 o 
   5  16   3       59.57       58.32      4.32 o 
   6  16   3       23.57       19.09      3.90 o 
   7  16   3        1.97        2.80      3.61 o 
  -8  17   3        6.33        4.59      3.38 o 
  -7  17   3        0.53        3.72      2.88 o 
  -6  17   3        7.25        4.09      2.81 o 
  -5  17   3        9.85        5.61      2.39 o 
  -4  17   3        0.00       -2.27      2.27 o 
  -3  17   3       56.71       59.41      4.18 o 
  -2  17   3        3.87        4.99      2.59 o 
  -1  17   3      503.68      503.35     10.25 o 
   0  17   3      175.09      163.19      4.72 o 
   1  17   3      180.58      169.39      4.91 o 
   2  17   3      200.69      201.30      4.72 o 
   3  17   3      162.28      160.68      5.68 o 
   4  17   3        8.99        3.92      2.58 o 
   5  17   3       32.39       29.67      3.72 o 
   6  17   3       60.23       55.21      4.95 o 
   7  17   3        1.38        0.33      3.63 o 
  -7  18   3        6.71        4.82      3.08 o 
  -6  18   3        9.55        5.94      2.99 o 
  -5  18   3       13.13       15.52      4.69 o 
  -4  18   3        1.42        1.94      2.27 o 
  -3  18   3       30.23       34.96      3.70 o 
  -2  18   3      111.89      103.77      5.41 o 
  -1  18   3       62.21       58.89      3.36 o 
   0  18   3       32.79       41.17      3.11 o 
   1  18   3      572.62      534.38     11.04 o 
   2  18   3       56.06       63.37      3.07 o 
   3  18   3       22.13       22.48      3.81 o 
   4  18   3       11.35        5.70      2.79 o 
   5  18   3       29.35       34.13      3.92 o 
   6  18   3        0.05        0.56      2.92 o 
   7  18   3       36.46       40.94      5.10 o 
  -7  19   3       14.09        6.74      3.40 o 
  -6  19   3       60.78       63.28      4.78 o 
  -5  19   3       48.76       56.08      7.19 o 
  -4  19   3        6.90        7.91      2.63 o 
  -3  19   3       79.40       76.05      4.93 o 
  -2  19   3      259.56      260.09      7.78 o 
  -1  19   3      190.35      182.72      6.52 o 
   0  19   3       47.28       45.50      3.01 o 
   1  19   3      874.53      845.62     12.79 o 
   2  19   3        2.04        7.14      2.61 o 
   3  19   3        0.94        2.09      2.75 o 
   4  19   3       13.17       13.13      3.54 o 
   5  19   3        1.70        3.00      3.02 o 
   6  19   3       28.93       31.24      4.04 o 
  -7  20   3        0.55       -2.36      3.18 o 
  -6  20   3       28.43       23.37      3.86 o 
  -5  20   3       27.88       32.39      4.15 o 
  -4  20   3        1.56        4.08      2.61 o 
  -3  20   3      129.33      127.93      6.04 o 
  -2  20   3       45.87       48.67      5.10 o 
  -1  20   3      155.45      171.42      7.39 o 
   0  20   3        4.50        5.07      2.59 o 
   1  20   3       18.24       18.70      2.79 o 
   2  20   3       53.56       61.49      4.26 o 
   3  20   3       70.89       61.05      4.58 o 
   4  20   3       35.50       32.69      3.82 o 
   5  20   3        0.36       -2.77      2.77 o 
   6  20   3        0.01        0.46      3.07 o 
  -6  21   3        3.32        3.37      3.12 o 
  -5  21   3       23.80       21.56      3.91 o 
  -4  21   3       14.47       13.38      3.21 o 
  -3  21   3        0.45        3.04      3.07 o 
  -2  21   3      352.38      363.90      9.73 o 
  -1  21   3      887.56      871.92     15.75 o 
   0  21   3      135.92      136.24      5.69 o 
   1  21   3      265.33      254.34      6.76 o 
   2  21   3       47.46       53.34      4.00 o 
   3  21   3       25.32       24.78      3.44 o 
   4  21   3        2.83        1.36      2.90 o 
   5  21   3        0.30        4.71      3.17 o 
   6  21   3        4.36        7.40      4.63 o 
  -6  22   3        1.13       -0.85      3.56 o 
  -5  22   3       44.02       41.70      4.72 o 
  -4  22   3       58.23       62.43      4.52 o 
  -3  22   3       96.92      112.15      6.07 o 
  -2  22   3      426.93      452.91     11.15 o 
  -1  22   3      154.40      167.53      6.94 o 
   0  22   3      129.75      123.99      5.06 o 
   1  22   3      241.44      230.36      6.52 o 
   2  22   3        2.54        4.45      3.17 o 
   3  22   3        2.90        4.53      3.21 o 
   4  22   3        0.67       -0.86      3.18 o 
   5  22   3       20.56       19.25      4.17 o 
  -5  23   3        1.94       -0.51      3.85 o 
  -4  23   3       67.54       76.48      5.60 o 
  -3  23   3        6.09        9.13      3.49 o 
  -2  23   3        3.71        6.51      3.41 o 
  -1  23   3       10.99       10.06      4.34 o 
   0  23   3      107.99      107.77      5.64 o 
   1  23   3        2.98        4.16      2.82 o 
   2  23   3       19.32       24.56      3.47 o 
   3  23   3        0.36        1.98      3.15 o 
   4  23   3       90.87      106.64      6.52 o 
   5  23   3       32.94       47.19      4.97 o 
  -5  24   3       13.20       10.69      4.68 o 
  -4  24   3        6.59        0.65      3.80 o 
  -3  24   3       73.40       80.94      8.10 o 
  -2  24   3       19.82       19.20      4.00 o 
  -1  24   3       67.98       74.55      5.31 o 
   0  24   3       21.56       29.68      3.99 o 
   1  24   3       13.08       16.34      3.35 o 
   2  24   3       13.28       15.06      3.83 o 
   3  24   3      138.25      162.51      7.50 o 
   4  24   3        4.13        8.37      4.24 o 
  -4  25   3       44.14       41.44      6.13 o 
  -3  25   3      128.02      132.86      7.00 o 
  -2  25   3        2.69       -1.60      3.31 o 
  -1  25   3        0.40        1.72      3.40 o 
   0  25   3        5.85       10.58      3.45 o 
   1  25   3        0.46       10.42      3.53 o 
   2  25   3        5.04        6.24      4.23 o 
   3  25   3       29.35       25.10      4.58 o 
   4  25   3       19.26       23.86      4.75 o 
  -4  26   3      125.23      129.48      8.66 o 
  -3  26   3       40.03       37.95      5.93 o 
  -2  26   3       22.49       24.46      4.49 o 
  -1  26   3        0.00        5.04      3.49 o 
   0  26   3        0.85        4.60      4.47 o 
   1  26   3       47.09       47.10      5.96 o 
   2  26   3      224.93      245.14     10.46 o 
   3  26   3       58.31       59.34      5.69 o 
  -3  27   3        0.95       -1.05      4.25 o 
  -2  27   3        0.58        1.69      3.65 o 
  -1  27   3       14.77       20.08      4.23 o 
   0  27   3        1.32       -0.94      4.30 o 
   1  27   3       22.82       27.84      5.38 o 
   2  27   3       17.18       18.26      5.14 o 
  -1  28   3       16.32       19.75      8.02 o 
   0  28   3        2.01        2.98      5.91 o 
  -9   0   4        9.18        6.35      3.89 o 
  -8   0   4       42.30       48.22      5.07 o 
  -7   0   4      293.67      300.41      9.79 o 
  -6   0   4      314.54      336.15      7.67 o 
  -5   0   4     1398.31     1496.27     23.66 o 
  -4   0   4      276.41      275.05      9.00 o 
  -3   0   4     3570.52     3936.95     91.67 o 
  -2   0   4     2287.89     2271.27     55.23 o 
  -1   0   4      540.74      562.79      8.55 o 
   0   0   4      251.16      248.37      4.44 o 
   1   0   4     2564.95     2362.33     24.54 o 
   2   0   4        6.26        4.01      1.18 o 
   3   0   4      790.06      707.33     20.09 o 
   4   0   4       48.09       62.40      4.94 o 
   5   0   4      136.18      135.57      7.48 o 
   6   0   4        7.27        6.97      3.03 o 
   7   0   4       12.00        8.22      3.74 o 
   8   0   4      161.88      163.22      9.50 o 
   9   0   4       27.65       24.99      9.69 o 
  -9   1   4        0.62       -2.44      2.44 o 
  -8   1   4       10.11        7.85      2.53 o 
  -7   1   4      457.44      459.14      8.59 o 
  -6   1   4      861.81      809.82      9.32 o 
  -5   1   4       51.70       43.93      2.01 o 
  -4   1   4        2.31        1.18      0.92 o 
  -3   1   4      285.25      299.79      6.39 o 
  -2   1   4       96.68       91.59      2.65 o 
  -1   1   4     1378.79     1341.03     12.79 o 
   0   1   4     2231.00     2108.37     15.17 o 
   1   1   4       59.75       59.89      1.59 o 
   2   1   4        2.30        7.68      0.99 o 
   3   1   4      215.87      242.02      5.78 o 
   4   1   4      211.25      214.17      5.97 o 
   5   1   4       25.25       22.79      2.90 o 
   6   1   4        0.91        1.44      2.02 o 
   7   1   4        2.58       -0.17      2.32 o 
   8   1   4        6.66        5.80      3.00 o 
   9   1   4       19.02        6.21      9.54 o 
  -9   2   4        3.59        2.47      3.06 o 
  -8   2   4        4.88        0.87      2.36 o 
  -7   2   4       88.12       81.54      4.54 o 
  -6   2   4      111.16      112.04      3.25 o 
  -5   2   4      454.91      459.98      5.68 o 
  -4   2   4      149.23      161.98      3.57 o 
  -3   2   4     2800.45     2982.39     40.01 o 
  -2   2   4       82.35       93.20      3.93 o 
  -1   2   4     1279.32     1146.14     10.33 o 
   0   2   4        1.31        3.24      0.59 o 
   1   2   4      713.71      704.45      6.40 o 
   2   2   4       95.54      120.58      2.53 o 
   3   2   4        8.18       12.11      1.75 o 
   4   2   4       31.05       37.51      2.96 o 
   5   2   4       66.28       69.86      4.04 o 
   6   2   4        1.11        0.07      1.96 o 
   7   2   4       18.35       16.78      2.69 o 
   8   2   4        8.67        3.40      3.42 o 
   9   2   4        4.18        3.70      4.13 o 
  -9   3   4        1.39       -2.51      2.51 o 
  -8   3   4       12.61        9.29      2.83 o 
  -7   3   4       65.11       56.50      4.09 o 
  -6   3   4      582.88      583.51      7.53 o 
  -5   3   4      401.19      401.83      5.78 o 
  -4   3   4        5.12        2.62      1.41 o 
  -3   3   4     4084.26     4223.89     55.08 o 
  -2   3   4      605.43      525.74      8.86 o 
  -1   3   4     2728.79     2639.85     20.84 o 
   0   3   4     1183.67     1231.55      9.42 o 
   1   3   4     2822.11     2810.05     21.51 o 
   2   3   4      374.51      405.03      4.91 o 
   3   3   4      177.91      178.63      4.45 o 
   4   3   4      194.30      168.08      5.36 o 
   5   3   4       90.98      101.50      4.08 o 
   6   3   4       36.54       38.80      2.94 o 
   7   3   4       42.94       37.00      3.16 o 
   8   3   4        0.52       -3.05      3.05 o 
   9   3   4       26.49       31.21      5.50 o 
  -9   4   4        0.89       -0.14      3.28 o 
  -8   4   4      172.28      190.61      6.05 o 
  -7   4   4       17.28       15.93      2.76 o 
  -6   4   4      155.32      149.90      3.72 o 
  -5   4   4      271.73      278.36      4.65 o 
  -4   4   4      382.51      381.42      9.63 o 
  -3   4   4       13.71       19.64      1.77 o 
  -2   4   4      812.23      806.65      8.35 o 
  -1   4   4      937.97      970.05      9.74 o 
   0   4   4      997.00      992.86      7.89 o 
   1   4   4     1165.98     1215.22     10.48 o 
   2   4   4       37.84       44.00      1.79 o 
   3   4   4      188.28      179.68      4.52 o 
   4   4   4       37.46       35.21      3.59 o 
   5   4   4       10.69       16.17      2.36 o 
   6   4   4       13.41       13.43      2.35 o 
   7   4   4        5.38        0.53      2.18 o 
   8   4   4       21.81       20.61      4.08 o 
   9   4   4       17.48       20.21      4.98 o 
  -9   5   4       31.31       28.72      3.46 o 
  -8   5   4      269.77      273.37      7.05 o 
  -7   5   4      717.55      728.88     11.35 o 
  -6   5   4       35.89       31.50      2.33 o 
  -5   5   4       27.85       36.39      1.99 o 
  -4   5   4      118.35      130.65      4.77 o 
  -3   5   4     1164.77     1222.86     16.92 o 
  -2   5   4     1524.64     1586.89     16.98 o 
  -1   5   4      985.30     1098.48     10.22 o 
   0   5   4        0.53        2.06      0.64 o 
   1   5   4     2741.56     2762.51     25.14 o 
   2   5   4      211.30      233.06      4.45 o 
   3   5   4        7.91        4.96      1.85 o 
   4   5   4      819.91      775.24     10.64 o 
   5   5   4      445.64      434.89      7.58 o 
   6   5   4        0.10       -0.99      1.90 o 
   7   5   4       37.37       35.81      3.86 o 
   8   5   4        4.54        5.75      3.61 o 
  -9   6   4       87.17       99.72      6.19 o 
  -8   6   4       86.00       87.23      5.69 o 
  -7   6   4      113.51      117.55      5.51 o 
  -6   6   4      131.83      133.21      3.91 o 
  -5   6   4       82.07       69.37      2.17 o 
  -4   6   4       99.13       91.09      2.42 o 
  -3   6   4      242.61      228.92      3.67 o 
  -2   6   4     1071.61     1093.88     14.09 o 
  -1   6   4     4013.92     4171.47     34.93 o 
   0   6   4     1160.17     1346.98     10.51 o 
   1   6   4       13.00       11.79      1.15 o 
   2   6   4     1732.91     1756.29     14.42 o 
   3   6   4      305.38      263.04      5.21 o 
   4   6   4      129.98      143.07      3.51 o 
   5   6   4      175.28      177.67      6.58 o 
   6   6   4       16.29       22.21      2.52 o 
   7   6   4       18.70       25.44      3.29 o 
   8   6   4       12.74       10.06      4.54 o 
  -9   7   4        9.87        8.13      3.65 o 
  -8   7   4      253.54      251.96      7.63 o 
  -7   7   4       14.42       13.88      2.89 o 
  -6   7   4      350.62      331.20      5.45 o 
  -5   7   4       11.54       10.21      1.47 o 
  -4   7   4       80.86       69.63      2.36 o 
  -3   7   4       69.79       64.15      2.74 o 
  -2   7   4      270.58      250.45      4.45 o 
  -1   7   4      342.19      379.17      4.68 o 
   0   7   4      253.96      346.58      4.27 o 
   1   7   4     1270.46     1279.11     11.91 o 
   2   7   4       15.22       31.86      1.60 o 
   3   7   4      195.61      193.86      4.26 o 
   4   7   4      448.30      441.36      7.36 o 
   5   7   4      267.28      276.32      6.43 o 
   6   7   4       52.89       55.03      4.10 o 
   7   7   4       95.43      111.70      6.13 o 
   8   7   4        2.67        3.56      3.54 o 
  -9   8   4        8.80        5.16      3.46 o 
  -8   8   4        0.50        3.06      3.09 o 
  -7   8   4       96.02       81.47      3.80 o 
  -6   8   4       90.13       89.45      3.26 o 
  -5   8   4      589.32      583.06      7.63 o 
  -4   8   4      220.88      237.44      5.00 o 
  -3   8   4       77.81       71.47      2.70 o 
  -2   8   4      103.52      103.81      2.48 o 
  -1   8   4     1526.85     1698.03     14.74 o 
   0   8   4      306.63      287.93      3.93 o 
   1   8   4      253.49      265.85      4.60 o 
   2   8   4      348.49      362.86      7.04 o 
   3   8   4       13.90       15.08      1.97 o 
   4   8   4       13.70       16.39      2.49 o 
   5   8   4       19.76       18.87      3.38 o 
   6   8   4       32.71       25.77      3.89 o 
   7   8   4       74.50       84.71      5.32 o 
   8   8   4        2.27        6.75      5.48 o 
  -9   9   4       25.57       26.89      4.35 o 
  -8   9   4       64.98       64.60      5.43 o 
  -7   9   4        2.03        1.43      2.47 o 
  -6   9   4      238.80      251.61      6.10 o 
  -5   9   4       30.54       32.12      3.16 o 
  -4   9   4       27.24       28.81      2.10 o 
  -3   9   4       60.53       67.24      2.32 o 
  -2   9   4        0.75        5.43      1.63 o 
  -1   9   4      196.96      219.48      3.34 o 
   0   9   4     4437.00     4318.01     34.27 o 
   1   9   4     1534.40     1681.42     17.65 o 
   2   9   4       86.05       82.20      2.62 o 
   3   9   4      148.30      163.31      4.48 o 
   4   9   4       39.57       39.36      3.22 o 
   5   9   4      244.15      233.93      6.83 o 
   6   9   4       94.21       86.63      5.66 o 
   7   9   4       75.71       88.37      7.56 o 
   8   9   4       27.69       32.20      4.41 o 
  -9  10   4        3.90        1.90      4.08 o 
  -8  10   4        5.57        8.40      3.08 o 
  -7  10   4       15.74       13.09      2.72 o 
  -6  10   4      387.02      392.26      7.79 o 
  -5  10   4      641.44      666.04     10.41 o 
  -4  10   4      435.06      472.26      9.18 o 
  -3  10   4       53.44       73.99      2.98 o 
  -2  10   4     1484.51     1573.41     18.07 o 
  -1  10   4        0.27        2.99      1.03 o 
   0  10   4      196.52      222.11      3.78 o 
   1  10   4     1686.79     1558.89     15.29 o 
   2  10   4       24.23       26.84      1.71 o 
   3  10   4       14.17       11.30      2.00 o 
   4  10   4        0.11       -1.89      1.89 o 
   5  10   4       17.17       20.22      3.60 o 
   6  10   4        5.86        6.00      3.37 o 
   7  10   4      244.12      255.96      8.37 o 
   8  10   4       18.37       26.30      8.09 o 
  -9  11   4        0.54        1.17      3.41 o 
  -8  11   4        3.86        8.84      5.21 o 
  -7  11   4      105.01      100.26      4.76 o 
  -6  11   4      469.87      430.12      9.58 o 
  -5  11   4       45.61       50.43      6.89 o 
  -4  11   4      145.94      129.01      4.25 o 
  -3  11   4      699.57      730.81     10.64 o 
  -2  11   4      138.02      141.14      3.71 o 
  -1  11   4       20.36       14.58      1.39 o 
   0  11   4     1073.05      905.63     15.69 o 
   1  11   4       75.37       76.41      2.59 o 
   2  11   4       57.63       57.40      2.82 o 
   3  11   4        2.56       -0.86      1.68 o 
   4  11   4      258.10      239.47      6.59 o 
   5  11   4      559.40      598.15     11.53 o 
   6  11   4       15.91       18.75      3.97 o 
   7  11   4       26.31       33.56      4.38 o 
   8  11   4        3.99        3.14      4.03 o 
  -8  12   4       24.20       19.69      4.07 o 
  -7  12   4       87.34       77.80      4.36 o 
  -6  12   4      122.79      108.94      5.71 o 
  -5  12   4        8.57        4.00      2.45 o 
  -4  12   4      549.15      508.66      9.90 o 
  -3  12   4      216.42      209.40      5.86 o 
  -2  12   4      491.35      493.78      8.38 o 
  -1  12   4        5.65        4.31      1.02 o 
   0  12   4     1371.37     1413.95     19.05 o 
   1  12   4        8.30       11.04      1.56 o 
   2  12   4      167.41      146.88      4.25 o 
   3  12   4      188.26      198.14      5.80 o 
   4  12   4      139.74      147.58      5.55 o 
   5  12   4      839.86      867.67     14.57 o 
   6  12   4       49.85       51.23      5.01 o 
   7  12   4        1.19        0.50      3.25 o 
   8  12   4        0.81        5.44      4.10 o 
  -8  13   4        0.00       -1.06      3.45 o 
  -7  13   4        8.52        8.01      2.64 o 
  -6  13   4      279.81      276.98      7.86 o 
  -5  13   4       10.13       16.51      2.80 o 
  -4  13   4       20.11       20.20      2.83 o 
  -3  13   4     1081.75     1080.53     16.46 o 
  -2  13   4      446.53      431.83      8.70 o 
  -1  13   4      330.94      344.78      5.90 o 
   0  13   4        0.02        1.36      1.76 o 
   1  13   4      398.56      397.30      6.43 o 
   2  13   4      294.61      295.04      6.15 o 
   3  13   4        0.18        2.47      2.17 o 
   4  13   4      114.79      103.26      4.82 o 
   5  13   4      365.49      353.10      8.89 o 
   6  13   4       57.88       56.56      5.34 o 
   7  13   4       16.97       19.58      5.06 o 
  -8  14   4        0.02       -0.26      2.67 o 
  -7  14   4        5.75        3.83      2.59 o 
  -6  14   4        1.52        2.92      2.71 o 
  -5  14   4       12.31       10.13      4.29 o 
  -4  14   4      391.29      361.81      8.48 o 
  -3  14   4       48.56       53.10      3.64 o 
  -2  14   4      204.07      202.09      6.00 o 
  -1  14   4       28.37       41.45      3.38 o 
   0  14   4      309.46      292.37      7.70 o 
   1  14   4       21.84       21.78      1.89 o 
   2  14   4      184.20      192.69      5.58 o 
   3  14   4      250.72      230.91     10.00 o 
   4  14   4      165.86      156.55      5.83 o 
   5  14   4        0.00       -0.28      2.68 o 
   6  14   4        0.00        3.84      3.54 o 
   7  14   4       22.06       21.27      4.23 o 
  -8  15   4       34.68       38.22      4.18 o 
  -7  15   4       20.63       23.15      3.47 o 
  -6  15   4       32.32       34.48      3.76 o 
  -5  15   4      120.59      105.16      5.02 o 
  -4  15   4       47.31       48.92      3.72 o 
  -3  15   4       21.83       24.14      3.06 o 
  -2  15   4      488.34      459.84      9.51 o 
  -1  15   4      195.20      209.95      4.75 o 
   0  15   4      129.20      143.74      5.52 o 
   1  15   4       54.26       44.65      2.35 o 
   2  15   4      485.22      447.46      9.00 o 
   3  15   4      192.33      209.52      6.33 o 
   4  15   4        0.28        0.87      2.60 o 
   5  15   4        6.86        6.76      3.00 o 
   6  15   4       13.35       14.98      4.41 o 
   7  15   4       14.69       14.83      4.12 o 
  -8  16   4        0.02        0.86      3.11 o 
  -7  16   4       23.65       20.25      3.40 o 
  -6  16   4       46.47       41.04      4.05 o 
  -5  16   4       73.99       74.24      4.57 o 
  -4  16   4       83.75       73.38      5.40 o 
  -3  16   4      540.48      542.72     11.03 o 
  -2  16   4       12.17        5.84      2.52 o 
  -1  16   4      132.36      145.72      4.17 o 
   0  16   4       21.94       24.58      2.56 o 
   1  16   4        5.66       10.05      1.91 o 
   2  16   4      111.83      100.86      4.60 o 
   3  16   4      498.05      467.07      9.66 o 
   4  16   4        1.22        1.51      2.52 o 
   5  16   4        0.20        3.41      2.80 o 
   6  16   4        7.52        8.97      3.59 o 
   7  16   4        3.61        8.55      3.99 o 
  -7  17   4       19.47       18.89      3.46 o 
  -6  17   4        0.22       -0.04      2.62 o 
  -5  17   4        1.98        3.85      2.74 o 
  -4  17   4      144.66      154.04      9.27 o 
  -3  17   4      121.67      124.98      5.54 o 
  -2  17   4       12.30        6.86      2.66 o 
  -1  17   4      121.34      121.55      4.29 o 
   0  17   4      211.59      209.32      5.93 o 
   1  17   4       69.04       63.87      3.11 o 
   2  17   4      206.36      206.06      6.26 o 
   3  17   4      211.86      201.69      6.51 o 
   4  17   4        3.66       -0.41      2.53 o 
   5  17   4       57.15       49.49      4.36 o 
   6  17   4        2.67       -1.95      3.02 o 
   7  17   4       49.78       64.51      5.85 o 
  -7  18   4        4.25        5.21      3.80 o 
  -6  18   4       13.07        7.18      3.54 o 
  -5  18   4       38.10       37.51      3.94 o 
  -4  18   4       43.68       45.02      4.02 o 
  -3  18   4      173.29      178.11      6.51 o 
  -2  18   4      194.60      187.31      6.61 o 
  -1  18   4       28.85       31.32      3.53 o 
   0  18   4      281.04      293.23      9.06 o 
   1  18   4      208.06      203.12      5.14 o 
   2  18   4       82.39       69.43      4.16 o 
   3  18   4       20.90       19.46      3.13 o 
   4  18   4        6.08        4.97      3.01 o 
   5  18   4        2.27        4.18      3.01 o 
   6  18   4        0.03       -3.06      3.06 o 
  -7  19   4        6.06       -0.02      3.16 o 
  -6  19   4        1.65        0.29      2.91 o 
  -5  19   4        1.02        1.29      2.94 o 
  -4  19   4       93.84       82.18      5.96 o 
  -3  19   4      128.66      124.70      7.83 o 
  -2  19   4      232.97      231.16      7.50 o 
  -1  19   4      328.80      313.96      8.51 o 
   0  19   4      322.53      320.12      9.44 o 
   1  19   4       60.29       66.24      3.73 o 
   2  19   4       37.95       34.61      3.45 o 
   3  19   4       11.95        7.95      2.84 o 
   4  19   4        0.18       -0.44      2.61 o 
   5  19   4        9.18        7.73      3.20 o 
   6  19   4        7.18        8.87      4.00 o 
  -6  20   4        7.65       20.04      3.98 o 
  -5  20   4        8.37        5.09      3.10 o 
  -4  20   4       11.53       11.04      3.71 o 
  -3  20   4       83.45       78.25      5.06 o 
  -2  20   4      616.80      629.99     12.97 o 
  -1  20   4        0.27       -0.35      2.72 o 
   0  20   4       34.11       22.83      3.45 o 
   1  20   4        9.52       12.34      3.34 o 
   2  20   4       66.22       61.74      4.74 o 
   3  20   4       34.70       31.37      4.18 o 
   4  20   4       17.49       17.15      3.86 o 
   5  20   4       19.52       20.48      4.27 o 
   6  20   4        0.23        2.05      3.73 o 
  -6  21   4       51.16       66.55      5.49 o 
  -5  21   4        9.70        6.34      3.31 o 
  -4  21   4        8.51        4.47      4.55 o 
  -3  21   4        6.53        9.83      3.19 o 
  -2  21   4       27.27       31.37      3.84 o 
  -1  21   4        0.22       -0.36      2.74 o 
   0  21   4       85.33       88.35      5.50 o 
   1  21   4        1.70        2.53      3.43 o 
   2  21   4       49.51       50.52      6.84 o 
   3  21   4      150.18      163.86      7.17 o 
   4  21   4        2.06        2.84      5.56 o 
   5  21   4       32.59       45.25      5.28 o 
  -6  22   4        7.65        5.75      3.61 o 
  -5  22   4       23.81       26.73      4.38 o 
  -4  22   4        1.73        2.29      3.75 o 
  -3  22   4        2.17        3.26      4.17 o 
  -2  22   4        4.67        2.53      3.03 o 
  -1  22   4       14.42       13.33      3.38 o 
   0  22   4       49.06       51.27      5.35 o 
   1  22   4        6.11        6.88      4.74 o 
   2  22   4       24.86       26.12      3.94 o 
   3  22   4        0.89        9.12      3.58 o 
   4  22   4        1.00       -1.74      5.02 o 
   5  22   4       88.67      117.51      7.18 o 
  -5  23   4       33.21       29.08      4.55 o 
  -4  23   4       32.55       36.62      5.00 o 
  -3  23   4       19.18       26.71      6.59 o 
  -2  23   4        6.97       11.36      3.36 o 
  -1  23   4        1.28        3.37      3.06 o 
   0  23   4       31.60       35.03      4.01 o 
   1  23   4        0.49        5.22      3.32 o 
   2  23   4       24.65       26.38      4.50 o 
   3  23   4       49.60       70.88      5.59 o 
   4  23   4       20.34       20.22      4.42 o 
  -5  24   4       22.42       23.77      5.30 o 
  -4  24   4       32.65       34.36      5.84 o 
  -3  24   4        8.28        9.02      4.01 o 
  -2  24   4       18.26       22.53      4.02 o 
  -1  24   4       18.29       16.89      3.70 o 
   0  24   4        7.53       14.44      4.55 o 
   1  24   4       62.36       64.92      5.25 o 
   2  24   4        2.43       11.35      5.29 o 
   3  24   4        0.06        9.95      3.77 o 
   4  24   4        5.53       -2.63      7.61 o 
  -4  25   4       10.53       15.90      4.83 o 
  -3  25   4        3.61       -1.18      3.45 o 
  -2  25   4       48.57       49.69      5.53 o 
  -1  25   4       14.16       16.77      3.93 o 
   0  25   4        3.23        7.34      6.53 o 
   1  25   4       42.47       52.10      5.53 o 
   2  25   4       18.36       28.17      4.90 o 
   3  25   4       43.94       59.05      5.89 o 
  -3  26   4       10.21        9.34      7.22 o 
  -2  26   4        0.95        4.39      4.15 o 
  -1  26   4       70.28      100.51      6.26 o 
   0  26   4        3.26        7.03      5.41 o 
   1  26   4       22.44       32.86      4.66 o 
   2  26   4       12.25       16.75      5.00 o 
  -2  27   4        0.04       -2.35      4.39 o 
  -1  27   4        9.20       13.41      6.01 o 
   0  27   4        0.01        2.60      4.90 o 
   1  27   4        0.47        3.03      4.36 o 
  -9   1   5        8.56       10.58      3.49 o 
  -8   1   5       18.07       20.74      2.88 o 
  -7   1   5        6.79        3.30      2.13 o 
  -6   1   5       19.59       21.91      1.93 o 
  -5   1   5        5.15        5.07      1.29 o 
  -4   1   5      252.16      259.51      5.44 o 
  -3   1   5      309.03      340.96     15.34 o 
  -2   1   5      648.24      703.56     10.52 o 
  -1   1   5      150.88      163.88      2.84 o 
   0   1   5       68.06       71.40      1.66 o 
   1   1   5      872.60      880.70      8.13 o 
   2   1   5      432.62      457.95      5.55 o 
   3   1   5      325.24      386.55      7.14 o 
   4   1   5      213.96      212.62      6.27 o 
   5   1   5      281.09      266.90      7.63 o 
   6   1   5       64.20       66.96      4.09 o 
   7   1   5        0.99       -0.21      2.39 o 
   8   1   5        0.08       -3.19      3.19 o 
  -9   2   5       72.96       82.66      4.75 o 
  -8   2   5        1.64        0.92      2.35 o 
  -7   2   5      111.88      114.25      5.05 o 
  -6   2   5        1.55        3.03      1.54 o 
  -5   2   5        0.76        1.52      1.12 o 
  -4   2   5       35.22       43.00      2.00 o 
  -3   2   5      104.74      124.57      4.67 o 
  -2   2   5       40.50       39.47      1.92 o 
  -1   2   5     1377.10     1536.56     14.92 o 
   0   2   5       42.92       53.81      1.99 o 
   1   2   5      881.69      876.99      7.86 o 
   2   2   5       40.12       49.28      2.11 o 
   3   2   5      585.47      598.38      9.43 o 
   4   2   5        0.00        0.40      2.11 o 
   5   2   5      223.29      215.07      6.86 o 
   6   2   5       18.92       17.37      2.92 o 
   7   2   5       21.90       15.65      2.91 o 
   8   2   5       45.03       47.04      4.98 o 
  -9   3   5       86.18       95.05      4.95 o 
  -8   3   5       15.44       18.85      2.92 o 
  -7   3   5        7.01        8.52      2.44 o 
  -6   3   5      637.99      626.38      9.26 o 
  -5   3   5       15.11       12.09      1.45 o 
  -4   3   5        5.40        4.74      1.29 o 
  -3   3   5      229.82      231.03      5.23 o 
  -2   3   5       60.98       63.29      2.94 o 
  -1   3   5       56.11       64.87      2.55 o 
   0   3   5        0.20       -0.63      0.63 o 
   1   3   5      179.53      154.73      2.67 o 
   2   3   5       41.36       35.04      1.87 o 
   3   3   5      143.64      136.42      5.55 o 
   4   3   5      527.61      517.93     10.20 o 
   5   3   5        0.60       -0.52      2.53 o 
   6   3   5       35.27       30.75      3.21 o 
   7   3   5        6.39        3.24      3.43 o 
   8   3   5        1.48        4.17      3.58 o 
  -9   4   5       43.76       51.96      5.40 o 
  -8   4   5        1.30       -0.13      3.21 o 
  -7   4   5      123.85      127.55      4.76 o 
  -6   4   5      113.87      103.84      4.64 o 
  -5   4   5       11.72       13.01      1.36 o 
  -4   4   5       15.18       16.38      1.73 o 
  -3   4   5        1.61        6.93      1.49 o 
  -2   4   5     1125.83     1197.29     17.77 o 
  -1   4   5      791.22      915.72      8.94 o 
   0   4   5      620.64      663.70      6.30 o 
   1   4   5       15.88       18.93      1.64 o 
   2   4   5      385.84      421.40      6.55 o 
   3   4   5      864.36      852.73     12.05 o 
   4   4   5      140.53      122.67      4.49 o 
   5   4   5        1.85        1.05      2.58 o 
   6   4   5       16.21       19.29      2.93 o 
   7   4   5        0.45       -2.57      2.66 o 
   8   4   5       14.40       24.13      5.20 o 
  -9   5   5       89.28       90.41      5.74 o 
  -8   5   5        0.27        0.64      2.84 o 
  -7   5   5      147.03      142.97      6.83 o 
  -6   5   5       44.96       42.38      2.56 o 
  -5   5   5        3.30        2.13      1.24 o 
  -4   5   5      478.21      437.43      7.54 o 
  -3   5   5       19.33       19.78      1.58 o 
  -2   5   5       46.81       39.04      1.63 o 
  -1   5   5      141.19      171.13      4.70 o 
   0   5   5       42.80       38.75      1.42 o 
   1   5   5     2195.38     2374.57     20.10 o 
   2   5   5      463.83      487.10      6.68 o 
   3   5   5       68.75       71.57      3.30 o 
   4   5   5       10.10       10.46      2.21 o 
   5   5   5      294.53      291.65      6.78 o 
   6   5   5        0.06        0.06      2.79 o 
   7   5   5        1.70       -2.25      2.81 o 
   8   5   5       67.61       91.63      6.37 o 
  -9   6   5        3.88       11.80      4.46 o 
  -8   6   5       42.23       44.29      3.90 o 
  -7   6   5      261.41      262.64      7.04 o 
  -6   6   5      490.73      527.33      7.70 o 
  -5   6   5        4.49        4.10      1.56 o 
  -4   6   5       59.74       60.95      3.44 o 
  -3   6   5      152.76      180.69      3.27 o 
  -2   6   5        0.26        0.47      0.87 o 
  -1   6   5      146.56      156.84      3.05 o 
   0   6   5     1309.73     1372.22     12.28 o 
   1   6   5      114.70      127.97      3.34 o 
   2   6   5       64.14       75.67      2.48 o 
   3   6   5       80.23       71.42      3.08 o 
   4   6   5       16.77       15.33      2.41 o 
   5   6   5      257.72      269.35      6.39 o 
   6   6   5      150.72      153.31      6.57 o 
   7   6   5       75.37       75.51      5.91 o 
   8   6   5       80.85       95.22      6.55 o 
  -9   7   5       15.62       22.79      4.01 o 
  -8   7   5        0.38        3.11      2.86 o 
  -7   7   5       51.69       53.77      3.27 o 
  -6   7   5      190.98      185.90      4.77 o 
  -5   7   5       34.93       30.74      2.25 o 
  -4   7   5       35.57       34.73      1.90 o 
  -3   7   5       13.36       11.11      1.46 o 
  -2   7   5       60.53       55.12      2.84 o 
  -1   7   5      394.07      401.83      5.09 o 
   0   7   5       17.09       19.48      1.22 o 
   1   7   5     3096.39     3254.10     57.26 o 
   2   7   5       44.08       55.48      2.26 o 
   3   7   5       18.12       27.49      2.28 o 
   4   7   5      175.62      187.23      5.52 o 
   5   7   5       17.26       19.22      2.52 o 
   6   7   5      148.49      131.20      6.25 o 
   7   7   5       37.60       42.20      4.92 o 
   8   7   5        4.48        5.27      4.11 o 
  -9   8   5        0.65        7.25      3.34 o 
  -8   8   5       10.10        9.54      3.14 o 
  -7   8   5       47.58       48.39      3.72 o 
  -6   8   5       76.75       68.90      3.32 o 
  -5   8   5       18.06       14.87      1.52 o 
  -4   8   5        8.71       10.35      1.27 o 
  -3   8   5       10.33        7.21      1.21 o 
  -2   8   5      309.09      313.57      7.23 o 
  -1   8   5       35.84       42.72      1.96 o 
   0   8   5       48.57       59.91      2.67 o 
   1   8   5      134.07      129.77      3.25 o 
   2   8   5       48.35       38.84      2.34 o 
   3   8   5      118.83      132.02      3.65 o 
   4   8   5       30.33       30.03      2.95 o 
   5   8   5      139.00      138.54      7.08 o 
   6   8   5       91.05       96.86      6.64 o 
   7   8   5       12.60       13.63      3.96 o 
   8   8   5       15.80        8.55      4.15 o 
  -9   9   5       26.17       27.92      4.19 o 
  -8   9   5        7.93        6.39      3.11 o 
  -7   9   5      136.25      130.64      4.93 o 
  -6   9   5        6.99        0.74      1.91 o 
  -5   9   5       62.79       59.81      4.16 o 
  -4   9   5      381.83      382.82      5.95 o 
  -3   9   5       86.20       85.63      3.24 o 
  -2   9   5        1.34        0.78      1.03 o 
  -1   9   5      356.31      368.94      5.06 o 
   0   9   5        7.39       14.11      1.35 o 
   1   9   5        4.71        2.42      1.25 o 
   2   9   5       30.12       33.38      2.54 o 
   3   9   5      584.11      573.80      8.32 o 
   4   9   5       42.32       46.31      3.76 o 
   5   9   5       17.96       20.30      3.58 o 
   6   9   5        9.25       13.01      4.21 o 
   7   9   5       62.07       60.14      5.42 o 
   8   9   5        9.51       16.36      4.46 o 
  -9  10   5        0.08       -3.41      5.84 o 
  -8  10   5       15.41       18.54      3.49 o 
  -7  10   5      159.80      154.70      5.42 o 
  -6  10   5      113.86      102.79      4.54 o 
  -5  10   5      219.97      200.94      5.91 o 
  -4  10   5      457.54      450.70      6.82 o 
  -3  10   5       30.13       31.90      3.49 o 
  -2  10   5      149.92      137.09      4.90 o 
  -1  10   5      357.06      373.20      5.22 o 
   0  10   5      148.89      153.10      3.45 o 
   1  10   5      552.67      578.88      8.07 o 
   2  10   5      193.05      235.86      5.72 o 
   3  10   5       16.71       25.39      3.02 o 
   4  10   5      291.09      288.84      7.98 o 
   5  10   5      109.23      113.06      5.72 o 
   6  10   5       45.76       44.97      5.32 o 
   7  10   5       32.18       42.92      6.49 o 
   8  10   5        6.57        6.57      4.40 o 
  -8  11   5        3.37        2.50      2.45 o 
  -7  11   5        4.28       -0.22      2.36 o 
  -6  11   5      122.12      110.89      4.72 o 
  -5  11   5      168.94      166.22      5.40 o 
  -4  11   5      752.35      764.24     13.56 o 
  -3  11   5       75.83       81.83      4.00 o 
  -2  11   5      440.09      443.16      6.77 o 
  -1  11   5       19.68       32.87      1.78 o 
   0  11   5       36.00       37.50      1.78 o 
   1  11   5      822.25      807.30      9.64 o 
   2  11   5      292.16      284.53      5.31 o 
   3  11   5      242.65      231.13      6.78 o 
   4  11   5      331.95      328.71      8.68 o 
   5  11   5       85.92       97.60      5.49 o 
   6  11   5       97.06       97.99      6.96 o 
   7  11   5       22.36       11.39      4.28 o 
  -8  12   5        3.89        1.80      2.84 o 
  -7  12   5       16.17       13.19      2.89 o 
  -6  12   5        0.14        0.58      2.16 o 
  -5  12   5      301.40      281.82      8.89 o 
  -4  12   5      220.40      216.14      6.07 o 
  -3  12   5      612.52      635.33      9.61 o 
  -2  12   5      315.03      320.17      6.17 o 
  -1  12   5      217.31      193.14      4.95 o 
   0  12   5        4.95        6.17      1.28 o 
   1  12   5       20.13       24.28      2.00 o 
   2  12   5       51.44       47.51      3.16 o 
   3  12   5      365.16      355.14      8.64 o 
   4  12   5       30.96       21.95      5.07 o 
   5  12   5        5.89        9.55      2.95 o 
   6  12   5      105.25       90.36      6.92 o 
   7  12   5        2.72        2.90      3.98 o 
  -8  13   5        1.99        3.10      2.49 o 
  -7  13   5       29.04       25.34      4.19 o 
  -6  13   5       10.38        4.47      2.41 o 
  -5  13   5      244.29      222.95      8.13 o 
  -4  13   5      515.39      514.18     15.84 o 
  -3  13   5        7.87       14.63      3.88 o 
  -2  13   5        4.97        6.66      4.06 o 
  -1  13   5       16.84       17.80      1.92 o 
   0  13   5      709.97      694.92      8.95 o 
   1  13   5        8.33       11.17      1.73 o 
   2  13   5       45.05       44.74      3.49 o 
   3  13   5      343.43      345.86      8.69 o 
   4  13   5      176.46      201.75      6.60 o 
   5  13   5       25.10       24.75      3.60 o 
   6  13   5        0.96        5.85      3.60 o 
   7  13   5        2.62        0.87      3.41 o 
  -8  14   5        0.01       -0.26      2.70 o 
  -7  14   5        7.19        6.30      2.97 o 
  -6  14   5        6.67        6.72      2.57 o 
  -5  14   5       17.43       12.93      3.53 o 
  -4  14   5      118.55      117.19      4.97 o 
  -3  14   5      353.92      351.45      8.18 o 
  -2  14   5     1490.65     1482.66     20.28 o 
  -1  14   5       35.70       43.40      2.72 o 
   0  14   5       62.61       65.40      2.69 o 
   1  14   5      302.14      322.06      8.12 o 
   2  14   5      292.57      308.10      7.85 o 
   3  14   5       65.16       68.24      4.48 o 
   4  14   5       28.20       27.80      3.42 o 
   5  14   5       15.71       16.08      3.30 o 
   6  14   5        0.68        4.48      3.55 o 
   7  14   5        0.27       -0.73      4.13 o 
  -8  15   5        0.05        1.23      2.89 o 
  -7  15   5        0.00        4.95      2.83 o 
  -6  15   5        7.65        6.27      2.66 o 
  -5  15   5       41.14       35.48      4.28 o 
  -4  15   5       44.46       45.53      4.38 o 
  -3  15   5       28.05       37.30      3.57 o 
  -2  15   5     1678.28     1585.84     25.09 o 
  -1  15   5      664.74      700.46     11.17 o 
   0  15   5       28.80       24.60      2.04 o 
   1  15   5       77.06       68.77      3.27 o 
   2  15   5        6.50       -0.56      2.81 o 
   3  15   5       29.31       27.70      3.52 o 
   4  15   5       63.73       62.40      4.28 o 
   5  15   5       63.35       63.25      4.68 o 
   6  15   5        1.55        1.16      3.01 o 
   7  15   5       18.49       26.62      5.96 o 
  -7  16   5        0.77        1.13      2.87 o 
  -6  16   5       30.57       28.37      3.61 o 
  -5  16   5        1.64       -0.10      4.04 o 
  -4  16   5       44.21       40.90      5.95 o 
  -3  16   5      402.81      391.65      9.17 o 
  -2  16   5       15.93       26.14      3.32 o 
  -1  16   5      254.88      271.87      7.54 o 
   0  16   5      136.33      135.02      5.81 o 
   1  16   5       21.46       18.43      2.30 o 
   2  16   5       65.81       67.10      4.36 o 
   3  16   5        2.33        2.21      2.39 o 
   4  16   5        6.84        7.15      2.73 o 
   5  16   5       86.48       94.73      5.40 o 
   6  16   5       11.73        9.02      4.22 o 
  -7  17   5        0.20        2.21      2.92 o 
  -6  17   5        3.09        5.60      2.85 o 
  -5  17   5       26.05       26.50      7.03 o 
  -4  17   5        0.30        3.25      3.10 o 
  -3  17   5        3.04        1.90      2.61 o 
  -2  17   5      596.55      600.78     12.02 o 
  -1  17   5      315.80      329.53      7.34 o 
   0  17   5      237.10      229.27      7.64 o 
   1  17   5        8.01       -0.38      2.13 o 
   2  17   5       24.29       13.10      3.65 o 
   3  17   5        2.37        3.16      4.38 o 
   4  17   5       29.52       28.17      4.11 o 
   5  17   5       55.29       66.57      5.60 o 
   6  17   5        3.23        4.04      3.93 o 
  -7  18   5       16.47       18.58      3.94 o 
  -6  18   5       37.44       37.48      4.17 o 
  -5  18   5       22.30       22.95      4.36 o 
  -4  18   5       37.80       47.45      4.97 o 
  -3  18   5       40.44       44.11      3.99 o 
  -2  18   5      217.26      239.06      7.59 o 
  -1  18   5      241.96      246.98     11.15 o 
   0  18   5      749.30      759.81     15.37 o 
   1  18   5       36.37       40.56      3.62 o 
   2  18   5      159.62      153.60      7.46 o 
   3  18   5        0.26       -0.77      4.08 o 
   4  18   5       24.34       28.96      4.21 o 
   5  18   5       16.21       21.01      4.88 o 
   6  18   5        0.58       -1.77      4.37 o 
  -6  19   5       28.50       37.36      4.41 o 
  -5  19   5       66.01       70.98      7.64 o 
  -4  19   5        1.72        5.43      3.51 o 
  -3  19   5        7.09        9.31      2.93 o 
  -2  19   5       44.94       47.43      4.43 o 
  -1  19   5       36.74       29.43      3.70 o 
   0  19   5      300.31      313.85      9.51 o 
   1  19   5      245.45      251.36      9.34 o 
   2  19   5       40.41       40.04      4.88 o 
   3  19   5        3.96        3.03      4.36 o 
   4  19   5       24.47       18.23      4.34 o 
   5  19   5       27.48       32.89      4.74 o 
  -6  20   5        0.49        4.07      3.44 o 
  -5  20   5        3.57       -0.02      3.44 o 
  -4  20   5      146.57      150.98      7.93 o 
  -3  20   5       67.93       64.74      5.50 o 
  -2  20   5       54.71       69.78      5.18 o 
  -1  20   5        1.82        1.26      2.77 o 
   0  20   5      136.48      134.70      6.50 o 
   1  20   5      146.88      170.60      8.50 o 
   2  20   5        0.03        3.29      3.67 o 
   3  20   5        0.86        6.91      3.83 o 
   4  20   5        3.83        8.88      5.26 o 
   5  20   5       33.50       48.68      5.38 o 
  -6  21   5        6.51       10.37      3.67 o 
  -5  21   5       28.24       37.48      4.49 o 
  -4  21   5       31.89       24.13      6.50 o 
  -3  21   5       78.97       80.33      6.14 o 
  -2  21   5        1.69       -0.66      2.95 o 
  -1  21   5        0.18       -0.59      2.73 o 
   0  21   5       29.69       25.72      4.46 o 
   1  21   5       20.42       21.85      5.38 o 
   2  21   5      168.87      166.48     11.03 o 
   3  21   5       26.78       44.30      7.10 o 
   4  21   5        1.98        3.62      4.49 o 
   5  21   5       24.00       24.83      4.78 o 
  -5  22   5       55.76       66.08      7.63 o 
  -4  22   5        4.08       14.67      4.77 o 
  -3  22   5       42.66       50.25      5.50 o 
  -2  22   5       10.30        9.78      3.31 o 
  -1  22   5       41.82       47.21      5.32 o 
   0  22   5        0.39       -1.13      3.70 o 
   1  22   5       16.48       15.47      4.49 o 
   2  22   5      102.27       99.76      7.06 o 
   3  22   5        8.01        3.78      4.16 o 
   4  22   5        0.00        4.11      6.25 o 
  -5  23   5        2.53        3.21      4.34 o 
  -4  23   5        4.98       13.04      4.49 o 
  -3  23   5       12.64        1.74      3.72 o 
  -2  23   5        1.78        6.78      3.55 o 
  -1  23   5        0.29       -3.02      3.02 o 
   0  23   5        0.75        2.76      4.76 o 
   1  23   5        9.83        5.43      4.02 o 
   2  23   5        8.22       11.40      4.28 o 
   3  23   5       34.77       43.49      5.90 o 
   4  23   5        7.62        8.43      4.63 o 
  -4  24   5       17.05       28.45      5.32 o 
  -3  24   5       42.51       49.73      5.86 o 
  -2  24   5        5.02        9.49      4.01 o 
  -1  24   5        0.32       -2.94      2.94 o 
   0  24   5       45.68       51.32     14.30 o 
   1  24   5        6.53        8.86      5.39 o 
   2  24   5       26.58       23.80      5.33 o 
   3  24   5        4.44        5.79      4.47 o 
  -3  25   5       12.15       21.10     15.15 o 
  -2  25   5        0.00        2.26      3.67 o 
  -1  25   5        6.05       10.01      5.36 o 
   0  25   5        4.15        6.70      4.23 o 
   1  25   5        1.54        5.75      3.72 o 
   2  25   5       14.68       17.07      4.91 o 
  -2  26   5        7.07       17.92      5.52 o 
  -1  26   5       12.25        9.48      9.53 o 
   0  26   5        0.63        0.97      3.63 o 
   1  26   5        1.46       13.09      4.14 o 
  -9   0   6       17.67       20.47      4.61 o 
  -8   0   6        0.79       -3.24      3.24 o 
  -7   0   6       10.34       11.97      3.63 o 
  -6   0   6       52.75       60.43      6.91 o 
  -5   0   6      862.27      834.76     15.32 o 
  -4   0   6       58.15       65.04      3.34 o 
  -3   0   6      579.32      580.16     13.72 o 
  -2   0   6     1528.46     1526.87     21.04 o 
  -1   0   6       47.83       45.75      3.30 o 
   0   0   6      173.61      189.38      4.23 o 
   1   0   6      463.91      422.37      7.76 o 
   2   0   6       76.25       68.66      3.92 o 
   3   0   6       84.72       92.37      5.80 o 
   4   0   6        0.04        1.49      3.07 o 
   5   0   6      301.44      312.59     12.33 o 
   6   0   6        3.89       -2.72      3.94 o 
   7   0   6        1.57       -3.40      3.40 o 
   8   0   6        1.08       -4.82      4.82 o 
  -9   1   6       41.91       43.23      5.56 o 
  -8   1   6       72.26       75.29      4.20 o 
  -7   1   6      214.08      228.22      5.97 o 
  -6   1   6       36.10       42.56      3.12 o 
  -5   1   6      146.46      144.52      3.67 o 
  -4   1   6       96.31       87.89      4.24 o 
  -3   1   6        8.28        4.12      1.90 o 
  -2   1   6       55.68       58.90      1.82 o 
  -1   1   6       56.82       64.61      2.06 o 
   0   1   6       23.84       22.67      1.18 o 
   1   1   6      368.41      401.05      5.04 o 
   2   1   6       70.09       71.77      2.82 o 
   3   1   6       80.77       85.59      3.61 o 
   4   1   6      159.49      153.11     10.67 o 
   5   1   6      412.30      431.33     10.23 o 
   6   1   6        1.55       -4.04      4.04 o 
   7   1   6        0.04       -2.49      2.49 o 
   8   1   6        0.56       -4.23      4.85 o 
  -9   2   6       20.13       22.00      3.39 o 
  -8   2   6        6.41        3.48      2.53 o 
  -7   2   6       85.46       85.17      3.94 o 
  -6   2   6      203.31      205.51      6.16 o 
  -5   2   6        9.72       10.99      1.26 o 
  -4   2   6       54.24       57.06      3.86 o 
  -3   2   6      189.47      201.64      6.58 o 
  -2   2   6      342.69      327.22      4.64 o 
  -1   2   6       52.06       57.35      1.99 o 
   0   2   6      286.26      267.75      3.50 o 
   1   2   6      666.99      735.38     12.34 o 
   2   2   6       49.66       54.97      2.64 o 
   3   2   6       10.93       13.46      2.11 o 
   4   2   6      282.31      268.17      7.37 o 
   5   2   6        6.95        5.62      3.01 o 
   6   2   6       58.63       57.69      4.77 o 
   7   2   6       42.93       41.59      5.44 o 
   8   2   6        1.00       -0.24      4.77 o 
  -9   3   6       21.81       20.01      5.91 o 
  -8   3   6       88.01       99.88      4.63 o 
  -7   3   6       77.30       85.03      6.36 o 
  -6   3   6      135.62      130.64      4.10 o 
  -5   3   6        2.26        1.95      1.55 o 
  -4   3   6       69.99       70.49      3.22 o 
  -3   3   6      123.97      136.71      4.43 o 
  -2   3   6      359.40      366.89      5.03 o 
  -1   3   6       44.50       50.75      1.60 o 
   0   3   6      103.39       71.45      1.89 o 
   1   3   6      142.71      145.58      3.18 o 
   2   3   6      461.61      461.22      7.17 o 
   3   3   6      121.74      128.64      4.37 o 
   4   3   6       32.05       31.48      3.27 o 
   5   3   6       88.42       80.73      4.96 o 
   6   3   6        9.40        2.05      2.68 o 
   7   3   6        5.54        3.99      3.18 o 
   8   3   6       43.71       50.06      8.06 o 
  -9   4   6        8.46        7.62      3.22 o 
  -8   4   6        0.03       -1.88      2.47 o 
  -7   4   6        2.18        1.01      2.26 o 
  -6   4   6      423.03      404.32      7.30 o 
  -5   4   6       26.66       25.14      2.29 o 
  -4   4   6        8.55        5.26      1.88 o 
  -3   4   6       54.31       45.15      2.29 o 
  -2   4   6       27.61       37.47      2.49 o 
  -1   4   6       35.12       22.57      1.24 o 
   0   4   6       50.21       43.94      1.89 o 
   1   4   6        9.83       13.46      1.51 o 
   2   4   6       18.16       22.13      1.96 o 
   3   4   6       20.45       27.25      2.49 o 
   4   4   6       18.82       23.33      2.73 o 
   5   4   6       39.60       36.95      3.88 o 
   6   4   6       49.73       53.35      5.88 o 
   7   4   6       67.04       64.09      4.85 o 
   8   4   6        2.80        1.77      4.04 o 
  -9   5   6       68.05       82.65      5.54 o 
  -8   5   6       20.62       19.91      3.27 o 
  -7   5   6        1.74        5.14      4.73 o 
  -6   5   6      556.20      528.51     10.80 o 
  -5   5   6       17.90       19.77      3.48 o 
  -4   5   6        0.13        0.90      1.24 o 
  -3   5   6        1.21        0.78      1.20 o 
  -2   5   6        8.23       11.03      1.02 o 
  -1   5   6      147.94      121.82      2.77 o 
   0   5   6      293.56      286.65      4.20 o 
   1   5   6      103.28       89.87      3.27 o 
   2   5   6       18.54       17.87      1.93 o 
   3   5   6        0.42       -1.61      1.61 o 
   4   5   6        0.77       -1.47      1.96 o 
   5   5   6        0.10        1.56      2.77 o 
   6   5   6       79.20       73.60      5.15 o 
   7   5   6        5.49        3.38      3.22 o 
   8   5   6       14.75        8.02      4.43 o 
  -9   6   6       44.66       49.15      4.61 o 
  -8   6   6        1.52       -0.22      2.57 o 
  -7   6   6      303.85      290.65      6.72 o 
  -6   6   6        6.52        5.87      3.43 o 
  -5   6   6        2.75       -0.62      4.21 o 
  -4   6   6       15.98       17.90      2.31 o 
  -3   6   6       38.67       37.30      2.19 o 
  -2   6   6      167.59      148.06      2.56 o 
  -1   6   6      436.21      434.52      6.06 o 
   0   6   6      174.54      157.06      3.16 o 
   1   6   6      246.08      245.89      4.88 o 
   2   6   6      145.70      154.86      4.49 o 
   3   6   6      172.32      163.18      4.59 o 
   4   6   6       92.17       89.07      4.46 o 
   5   6   6      272.91      283.02      9.97 o 
   6   6   6       13.57       12.53      3.47 o 
   7   6   6       34.59       44.78      4.93 o 
  -9   7   6       28.35       18.24      3.94 o 
  -8   7   6       22.86       22.09      3.46 o 
  -7   7   6       99.85       93.90      5.54 o 
  -6   7   6      226.95      220.29      6.72 o 
  -5   7   6        6.81        8.01      2.02 o 
  -4   7   6      160.37      174.64      4.43 o 
  -3   7   6       64.57       62.99      2.72 o 
  -2   7   6       81.71       77.26      2.78 o 
  -1   7   6        4.91        3.97      0.90 o 
   0   7   6        2.60        2.74      1.18 o 
   1   7   6       27.59       28.90      1.83 o 
   2   7   6       37.15       38.74      2.44 o 
   3   7   6      142.64      139.54      4.38 o 
   4   7   6      159.94      150.07      5.31 o 
   5   7   6       53.02       53.97      4.52 o 
   6   7   6        2.81        8.17      3.41 o 
   7   7   6       14.75       23.01      4.38 o 
  -9   8   6        0.25       -3.81      6.00 o 
  -8   8   6        0.17        1.33      2.64 o 
  -7   8   6       12.78        9.55      3.82 o 
  -6   8   6        0.77        3.10      2.88 o 
  -5   8   6      227.21      213.76      8.36 o 
  -4   8   6       52.83       49.21      4.36 o 
  -3   8   6      290.34      302.77      6.65 o 
  -2   8   6       33.39       30.23      1.64 o 
  -1   8   6       36.62       49.91      2.19 o 
   0   8   6       17.55       17.81      1.57 o 
   1   8   6      136.07      122.77      3.58 o 
   2   8   6        6.26        5.71      1.85 o 
   3   8   6       39.08       38.40      2.98 o 
   4   8   6        0.00       -1.39      2.17 o 
   5   8   6      217.28      218.20      6.90 o 
   6   8   6        2.11        4.40      3.81 o 
   7   8   6        6.33        8.65      5.03 o 
  -8   9   6       63.66       58.99      4.68 o 
  -7   9   6      203.57      216.90      6.40 o 
  -6   9   6      119.02      112.20      4.93 o 
  -5   9   6      275.90      249.63      6.26 o 
  -4   9   6        0.01       -1.34      1.34 o 
  -3   9   6       41.57       39.48      1.78 o 
  -2   9   6      724.01      680.11     12.72 o 
  -1   9   6       21.75       25.09      1.58 o 
   0   9   6        0.00        0.88      1.20 o 
   1   9   6       69.87       58.19      2.40 o 
   2   9   6      110.52      100.46      3.98 o 
   3   9   6      143.49      149.25      5.63 o 
   4   9   6       47.57       41.75      3.90 o 
   5   9   6       92.17       99.19      5.57 o 
   6   9   6       29.32       34.91      5.16 o 
   7   9   6        2.05        1.92      4.25 o 
  -8  10   6        5.03        2.96      2.51 o 
  -7  10   6        8.62       18.99      3.76 o 
  -6  10   6       83.00       62.22      4.47 o 
  -5  10   6       23.77       19.85      2.65 o 
  -4  10   6        0.95        2.41      2.41 o 
  -3  10   6      182.54      183.53      4.31 o 
  -2  10   6      203.85      180.76      3.96 o 
  -1  10   6       76.44       90.02      2.64 o 
   0  10   6       37.82       33.16      2.14 o 
   1  10   6      722.62      704.17      8.86 o 
   2  10   6       97.09       87.33      3.87 o 
   3  10   6      214.30      209.85      6.66 o 
   4  10   6        4.54        1.77      2.63 o 
   5  10   6      126.57      127.85      6.24 o 
   6  10   6       65.02       74.58      9.87 o 
   7  10   6       14.54       16.24      4.90 o 
  -8  11   6        2.06        0.72      2.41 o 
  -7  11   6        3.76        6.67      2.38 o 
  -6  11   6       18.78       21.40      3.33 o 
  -5  11   6       28.34       32.74      5.37 o 
  -4  11   6        2.52        6.80      1.99 o 
  -3  11   6      107.12      110.53      4.27 o 
  -2  11   6       39.98       39.90      3.62 o 
  -1  11   6        5.13        3.01      1.30 o 
   0  11   6       43.88       39.90      1.89 o 
   1  11   6        3.05        0.87      1.58 o 
   2  11   6      184.86      186.62      6.10 o 
   3  11   6       37.91       39.90      3.66 o 
   4  11   6        8.98        9.04      3.12 o 
   5  11   6        5.34        9.09      3.33 o 
   6  11   6       24.64       21.36      4.80 o 
   7  11   6       10.29       19.42      6.38 o 
  -8  12   6        0.04        0.56      2.52 o 
  -7  12   6       66.17       72.65      6.82 o 
  -6  12   6       22.93       23.50      5.64 o 
  -5  12   6       60.63       49.91      4.11 o 
  -4  12   6        7.06        5.25      2.22 o 
  -3  12   6      218.48      188.34     20.94 o 
  -2  12   6      476.63      464.19      8.92 o 
  -1  12   6      249.11      230.38      4.63 o 
   0  12   6       27.86       28.39      1.63 o 
   1  12   6        1.81        2.31      1.48 o 
   2  12   6        7.63        8.21      2.46 o 
   3  12   6      139.58      141.82      5.93 o 
   4  12   6       74.01       71.16      4.81 o 
   5  12   6       87.17       93.34      5.69 o 
   6  12   6       11.15        7.69      5.34 o 
   7  12   6       13.19        6.23     14.86 o 
  -8  13   6       26.44       27.69      3.54 o 
  -7  13   6       25.07       22.13      3.79 o 
  -6  13   6       36.67       32.00      4.01 o 
  -5  13   6        0.00       -0.65      2.50 o 
  -4  13   6        0.46        0.35      2.42 o 
  -3  13   6      838.08      763.58     12.97 o 
  -2  13   6      151.30      173.16      6.36 o 
  -1  13   6      492.38      490.08      7.33 o 
   0  13   6      450.99      447.18      6.00 o 
   1  13   6       76.97       81.97      3.96 o 
   2  13   6       60.62       55.47      4.79 o 
   3  13   6      419.04      410.37      9.80 o 
   4  13   6       33.82       37.19      3.97 o 
   5  13   6      103.82      103.73      6.95 o 
   6  13   6        0.84        4.30      5.37 o 
   7  13   6        1.13       -6.75      7.24 o 
  -8  14   6       20.48       14.30      9.31 o 
  -7  14   6        0.26        3.53      3.94 o 
  -6  14   6       48.19       44.50      4.69 o 
  -5  14   6       14.98        4.99      2.89 o 
  -4  14   6        2.44        2.30      2.69 o 
  -3  14   6       43.94       37.30      3.24 o 
  -2  14   6      552.41      605.97     12.53 o 
  -1  14   6       49.56       48.79      2.73 o 
   0  14   6      406.36      363.91      6.65 o 
   1  14   6      309.29      250.96     10.99 o 
   2  14   6       25.34       21.27      3.91 o 
   3  14   6      163.94      165.29      8.76 o 
   4  14   6       57.43       58.28      5.55 o 
   5  14   6       36.11       38.68      5.23 o 
   6  14   6        4.23        0.66      6.07 o 
  -7  15   6        0.64        3.05      2.78 o 
  -6  15   6        0.61       -4.10      4.10 o 
  -5  15   6        0.07       -1.20      2.58 o 
  -4  15   6       40.96       30.37      3.93 o 
  -3  15   6      152.35      153.06      6.64 o 
  -2  15   6       41.28       41.05      6.10 o 
  -1  15   6      145.81      135.17      4.28 o 
   0  15   6      110.87      116.61      4.29 o 
   1  15   6      976.34      931.15     21.50 o 
   2  15   6        2.17       -0.06      4.75 o 
   3  15   6       12.91       12.29      3.80 o 
   4  15   6        8.61        4.28      3.71 o 
   5  15   6        0.03        3.14      3.95 o 
   6  15   6       36.27       31.23      7.13 o 
  -7  16   6        4.01        1.43      2.83 o 
  -6  16   6       31.41       34.45      6.48 o 
  -5  16   6        0.02       -1.96      2.87 o 
  -4  16   6        6.20        7.20      3.13 o 
  -3  16   6        2.48       -0.73      2.56 o 
  -2  16   6        7.62       11.31      3.07 o 
  -1  16   6      886.04      854.38     16.41 o 
   0  16   6      305.14      337.77      8.35 o 
   1  16   6       18.46       23.70      4.11 o 
   2  16   6       95.52       88.59      6.03 o 
   3  16   6       40.30       29.41      5.31 o 
   4  16   6        8.56        7.09      4.35 o 
   5  16   6       60.95       68.31     10.01 o 
   6  16   6        1.44       -0.85      4.39 o 
  -7  17   6        4.94        6.40      4.18 o 
  -6  17   6        1.65        4.39      3.50 o 
  -5  17   6       10.84       17.28      5.53 o 
  -4  17   6       22.89       22.73      4.79 o 
  -3  17   6       90.85      101.42      6.12 o 
  -2  17   6       14.78       12.32      3.15 o 
  -1  17   6        3.04        6.30      3.10 o 
   0  17   6       11.63        8.84      2.66 o 
   1  17   6       28.97       34.80      4.44 o 
   2  17   6       56.89       59.17      5.58 o 
   3  17   6        3.53        1.79      3.97 o 
   4  17   6        1.40        2.58      3.71 o 
   5  17   6        0.00        1.35      4.02 o 
   6  17   6        3.15       12.89      9.11 o 
  -6  18   6       15.66        9.89      3.37 o 
  -5  18   6       18.32       24.68      4.25 o 
  -4  18   6        4.25       -0.58      3.03 o 
  -3  18   6        1.89        2.18      3.04 o 
  -2  18   6       80.70       84.24      6.76 o 
  -1  18   6      360.09      348.53     10.00 o 
   0  18   6       42.77       42.61      3.86 o 
   1  18   6      304.94      291.35     10.06 o 
   2  18   6      114.33      109.84     10.12 o 
   3  18   6        5.44       -0.44      3.50 o 
   4  18   6        0.00        2.86      3.93 o 
   5  18   6       10.27       12.94      4.81 o 
  -6  19   6       33.30       34.32      4.27 o 
  -5  19   6       27.66       28.78      5.75 o 
  -4  19   6       13.53        6.61      3.51 o 
  -3  19   6       66.37       64.13      5.48 o 
  -2  19   6       65.88       54.26      5.18 o 
  -1  19   6       16.18       16.60      3.70 o 
   0  19   6      254.82      247.68      7.67 o 
   1  19   6        0.03        4.88      3.67 o 
   2  19   6       17.69       25.31      4.54 o 
   3  19   6       13.31        8.86      5.99 o 
   4  19   6        4.40        0.29      4.26 o 
   5  19   6       33.60       50.83      8.01 o 
  -6  20   6        2.61        9.71      3.58 o 
  -5  20   6       19.73       28.13      4.72 o 
  -4  20   6        0.73       -3.08      3.08 o 
  -3  20   6        3.54        5.99      3.67 o 
  -2  20   6       10.35        7.56      3.50 o 
  -1  20   6      234.77      254.16      8.94 o 
   0  20   6       43.35       35.83      6.13 o 
   1  20   6      110.86      118.25      7.26 o 
   2  20   6      133.55      143.83      8.03 o 
   3  20   6       20.42       12.18      4.84 o 
   4  20   6       16.23        9.25      4.49 o 
  -5  21   6       30.33       47.09      6.33 o 
  -4  21   6       10.12       12.49      4.14 o 
  -3  21   6       35.69       41.92      5.26 o 
  -2  21   6        1.68        2.59      3.39 o 
  -1  21   6      119.88      122.57     10.24 o 
   0  21   6        3.92       -0.81      3.36 o 
   1  21   6       47.30       50.00      6.15 o 
   2  21   6      205.96      210.07      9.55 o 
   3  21   6       17.27       17.15      4.85 o 
   4  21   6       20.79       23.66      5.35 o 
  -5  22   6        0.21       -0.08      3.92 o 
  -4  22   6        0.22       -3.41      3.41 o 
  -3  22   6       69.37       68.13      6.13 o 
  -2  22   6        8.10       13.10      3.97 o 
  -1  22   6       11.78       11.36      3.87 o 
   0  22   6        8.32        5.89      3.81 o 
   1  22   6       52.71       65.93      6.32 o 
   2  22   6       89.06       90.03     13.31 o 
   3  22   6       22.28       21.90      5.31 o 
  -4  23   6        0.12        0.94      3.83 o 
  -3  23   6       40.67       57.29      6.19 o 
  -2  23   6       13.90       16.70      4.25 o 
  -1  23   6       10.39       14.36      5.16 o 
   0  23   6       24.55       24.16      5.87 o 
   1  23   6        0.36        1.08      3.97 o 
   2  23   6       22.75       31.13      5.53 o 
   3  23   6        8.88        9.86      5.73 o 
  -3  24   6        5.78       13.16      6.34 o 
  -2  24   6       16.17       12.54      5.33 o 
  -1  24   6       10.70       27.09      5.90 o 
   0  24   6        0.00       10.22      4.54 o 
   1  24   6       12.83       11.21      5.74 o 
   2  24   6        1.56        8.92      4.84 o 
  -2  25   6        1.31       -3.29      8.12 o 
  -1  25   6        0.56        7.10      5.01 o 
   0  25   6        1.34        8.18      7.26 o 
   1  25   6        2.36        6.83      5.55 o 
  -9   1   7       24.99       27.31      3.43 o 
  -8   1   7      103.61      108.16      4.80 o 
  -7   1   7       79.47       85.65      4.01 o 
  -6   1   7      153.92      165.42      8.30 o 
  -5   1   7      632.34      628.54      9.56 o 
  -4   1   7      114.49      116.46      6.14 o 
  -3   1   7       16.56       18.86      2.07 o 
  -2   1   7      336.34      331.24      4.89 o 
  -1   1   7       24.79       28.85      1.71 o 
   0   1   7       17.45       18.76      1.18 o 
   1   1   7      310.77      317.35      5.92 o 
   2   1   7        7.12        6.99      1.68 o 
   3   1   7       31.92       30.27      2.74 o 
   4   1   7      311.41      330.80      8.58 o 
   5   1   7       10.53        8.61      3.15 o 
   6   1   7       33.39       37.50      4.44 o 
   7   1   7        1.15       -2.33      3.07 o 
  -9   2   7       37.22       35.96      7.08 o 
  -8   2   7       67.66       74.62      5.04 o 
  -7   2   7       58.35       58.84      5.20 o 
  -6   2   7       13.67       12.43      4.28 o 
  -5   2   7        9.08        9.42      1.98 o 
  -4   2   7      443.06      443.15     11.64 o 
  -3   2   7      293.35      283.93      8.53 o 
  -2   2   7      677.09      672.61      7.99 o 
  -1   2   7      102.65      111.25      3.01 o 
   0   2   7       34.84       31.51      1.71 o 
   1   2   7      133.35      118.75      3.30 o 
   2   2   7      197.72      184.28      4.92 o 
   3   2   7      129.23      113.99      4.31 o 
   4   2   7       16.70       18.27      3.13 o 
   5   2   7       76.91       87.69      9.45 o 
   6   2   7        1.91        0.20      3.08 o 
   7   2   7        7.09        7.77      3.81 o 
  -9   3   7        2.46       11.06      6.94 o 
  -8   3   7       53.39       56.95      4.08 o 
  -7   3   7       16.17       21.95      3.41 o 
  -6   3   7      108.03       94.15      6.92 o 
  -5   3   7        2.30        2.10      2.01 o 
  -4   3   7       94.90       88.59      3.33 o 
  -3   3   7      788.25      781.02     23.80 o 
  -2   3   7       10.97       13.80      1.29 o 
  -1   3   7        7.04       13.68      1.46 o 
   0   3   7        6.05       11.88      1.31 o 
   1   3   7       10.52        9.00      1.38 o 
   2   3   7      221.93      228.86      5.52 o 
   3   3   7       44.63       44.59      3.12 o 
   4   3   7       79.14       75.38      4.48 o 
   5   3   7       22.61       17.85      3.69 o 
   6   3   7       19.90       22.60      4.00 o 
   7   3   7        1.84        0.32      3.44 o 
  -8   4   7       15.41       20.47      3.20 o 
  -7   4   7       85.15       88.34      5.11 o 
  -6   4   7       48.26       48.76      3.43 o 
  -5   4   7      150.72      134.36      5.34 o 
  -4   4   7      164.54      156.95      4.43 o 
  -3   4   7      116.68      112.07      4.67 o 
  -2   4   7       44.16       43.66      2.01 o 
  -1   4   7      152.19      143.35      3.88 o 
   0   4   7      173.82      148.38      3.49 o 
   1   4   7      269.12      271.78      4.79 o 
   2   4   7       21.39       18.21      2.17 o 
   3   4   7        0.06       -1.64      1.64 o 
   4   4   7        0.04        0.92      2.09 o 
   5   4   7       46.98       55.81      4.61 o 
   6   4   7       29.56       23.16      4.39 o 
   7   4   7        2.10        3.51      3.60 o 
  -8   5   7       87.28       85.23      4.98 o 
  -7   5   7       65.07       64.47      5.04 o 
  -6   5   7      152.81      159.98      6.98 o 
  -5   5   7       57.21       65.88      3.34 o 
  -4   5   7       89.99       95.08      3.63 o 
  -3   5   7      476.92      446.05      8.17 o 
  -2   5   7       63.11       69.76      4.88 o 
  -1   5   7       72.57       82.40      2.39 o 
   0   5   7        5.82        5.43      1.19 o 
   1   5   7       66.69       61.92      2.64 o 
   2   5   7       12.29       15.31      2.14 o 
   3   5   7       54.49       59.73      3.44 o 
   4   5   7       36.20       35.96      3.32 o 
   5   5   7      258.25      270.60      8.52 o 
   6   5   7       77.70       71.87      6.67 o 
   7   5   7       55.13       63.77      6.54 o 
  -8   6   7        3.47        9.53      3.13 o 
  -7   6   7       84.86       87.15      4.74 o 
  -6   6   7       63.13       62.15     10.07 o 
  -5   6   7       76.49       76.44      3.62 o 
  -4   6   7        1.40        2.23      1.68 o 
  -3   6   7      101.91      109.28      3.92 o 
  -2   6   7        6.71        8.59      1.30 o 
  -1   6   7      269.77      268.96      4.36 o 
   0   6   7      292.27      289.94      5.95 o 
   1   6   7        0.16       -1.17      1.23 o 
   2   6   7       64.95       68.13      3.32 o 
   3   6   7        0.01       -0.74      1.80 o 
   4   6   7       48.72       46.69      3.72 o 
   5   6   7       38.62       40.10      4.31 o 
   6   6   7       55.40       68.35      7.92 o 
   7   6   7      137.64      154.61      8.91 o 
  -8   7   7        0.37        0.31      2.48 o 
  -7   7   7       11.41       15.34      2.91 o 
  -6   7   7      126.58      131.17      7.83 o 
  -5   7   7      140.48      157.11     11.47 o 
  -4   7   7        0.04       -0.60      1.75 o 
  -3   7   7       32.05       32.07      3.94 o 
  -2   7   7      335.15      324.72      4.55 o 
  -1   7   7      213.17      219.61      4.37 o 
   0   7   7        2.32        3.02      1.28 o 
   1   7   7       29.09       24.82      2.03 o 
   2   7   7       13.80       12.42      1.97 o 
   3   7   7       15.99       10.83      2.36 o 
   4   7   7        1.83       -1.36      2.43 o 
   5   7   7       19.01       15.64      4.00 o 
   6   7   7       14.02       17.87      4.61 o 
   7   7   7       21.76       25.43      5.59 o 
  -8   8   7        5.53        2.87      2.75 o 
  -7   8   7        3.86        4.80      2.58 o 
  -6   8   7      134.32      143.35      7.26 o 
  -5   8   7       21.92       38.30      4.74 o 
  -4   8   7      236.55      220.44      9.56 o 
  -3   8   7      192.12      192.74      4.84 o 
  -2   8   7      662.82      633.03      8.10 o 
  -1   8   7       21.94       16.59      2.29 o 
   0   8   7        2.97        1.13      1.37 o 
   1   8   7       96.31       94.51      3.27 o 
   2   8   7        3.28        1.63      1.66 o 
   3   8   7        9.78       11.15      2.32 o 
   4   8   7       46.84       54.39      6.30 o 
   5   8   7      165.13      175.22      6.56 o 
   6   8   7        0.43        5.77      5.24 o 
   7   8   7       61.29       58.70      8.34 o 
  -8   9   7       17.80       18.36      3.31 o 
  -7   9   7        2.68        3.00      3.71 o 
  -6   9   7      355.97      343.97      9.29 o 
  -5   9   7      298.47      303.47     10.44 o 
  -4   9   7       50.27       49.37      4.77 o 
  -3   9   7      111.11      115.09      3.78 o 
  -2   9   7        9.79       11.88      1.69 o 
  -1   9   7      239.62      228.00      8.40 o 
   0   9   7        0.16       -0.16      1.40 o 
   1   9   7        0.13        0.74      1.43 o 
   2   9   7       14.45        8.16      2.09 o 
   3   9   7       10.29        9.32      2.70 o 
   4   9   7        0.12       -2.29      3.15 o 
   5   9   7      137.99      134.82      7.80 o 
   6   9   7       48.26       51.86      7.46 o 
   7   9   7        0.15       -5.17      5.17 o 
  -8  10   7       70.30       69.86      5.95 o 
  -7  10   7      111.73      103.24      6.07 o 
  -6  10   7       38.26       35.12      3.61 o 
  -5  10   7      564.35      555.96     10.57 o 
  -4  10   7       21.50       23.00      2.91 o 
  -3  10   7       25.92       29.49      2.27 o 
  -2  10   7      248.09      234.94      5.02 o 
  -1  10   7       65.19       69.88      2.61 o 
   0  10   7       14.68       14.18      1.87 o 
   1  10   7      220.49      207.76      8.63 o 
   2  10   7       43.72       43.54      4.23 o 
   3  10   7        9.92        4.15      3.12 o 
   4  10   7      104.27       96.28      6.44 o 
   5  10   7       67.86       84.28      6.66 o 
   6  10   7        8.61       12.64      5.81 o 
  -8  11   7       15.85       16.04      2.92 o 
  -7  11   7       41.89       51.33      3.53 o 
  -6  11   7        4.44       10.32      5.00 o 
  -5  11   7       20.11       13.14      3.35 o 
  -4  11   7      156.75      163.30      7.74 o 
  -3  11   7       11.08        5.79      1.90 o 
  -2  11   7      385.07      361.42      7.54 o 
  -1  11   7      227.06      227.13      4.52 o 
   0  11   7       11.83        7.60      1.88 o 
   1  11   7        1.51        1.87      2.19 o 
   2  11   7        1.36       -2.37      2.45 o 
   3  11   7      101.27       88.22      5.98 o 
   4  11   7        0.57        3.36      3.67 o 
   5  11   7      135.22      138.16     13.39 o 
   6  11   7       65.45       62.00      8.01 o 
  -7  12   7      155.17      170.94      8.91 o 
  -6  12   7       40.30       47.04      4.27 o 
  -5  12   7       34.55       26.77      5.02 o 
  -4  12   7       59.48       50.88      3.92 o 
  -3  12   7        2.48       -0.57      2.10 o 
  -2  12   7      114.74      111.81      5.33 o 
  -1  12   7      254.50      234.48      5.11 o 
   0  12   7       50.45       40.06      2.80 o 
   1  12   7       37.42       32.52      4.92 o 
   2  12   7       92.32       88.40      5.56 o 
   3  12   7      129.40      136.63      7.18 o 
   4  12   7       28.49       24.99      4.54 o 
   5  12   7        1.31        0.96      3.92 o 
   6  12   7        0.04       -4.94      4.94 o 
  -7  13   7      214.98      207.34      6.80 o 
  -6  13   7       23.82       26.08      3.87 o 
  -5  13   7        0.49        1.93      2.61 o 
  -4  13   7       10.37       11.82      2.79 o 
  -3  13   7        0.47        0.46      2.13 o 
  -2  13   7       36.95       45.57      3.86 o 
  -1  13   7        3.06        1.82      1.67 o 
   0  13   7      246.76      222.70      5.80 o 
   1  13   7       23.11       15.64      3.37 o 
   2  13   7        3.98        5.64      3.94 o 
   3  13   7      124.85      125.39     12.44 o 
   4  13   7        5.99       -0.82      3.50 o 
   5  13   7        0.02        1.45      4.05 o 
   6  13   7        1.06        1.59      6.36 o 
  -7  14   7       84.73       78.88      4.72 o 
  -6  14   7        2.16       -3.93      3.96 o 
  -5  14   7        0.16       -4.09      5.28 o 
  -4  14   7       77.33       70.39      4.83 o 
  -3  14   7        0.15       -2.40      2.40 o 
  -2  14   7      136.21      137.48      6.26 o 
  -1  14   7        2.74        2.54      2.31 o 
   0  14   7        8.21        6.58      3.04 o 
   1  14   7        0.31       -1.89      2.73 o 
   2  14   7        5.04        1.70      3.30 o 
   3  14   7      160.31      168.58      9.23 o 
   4  14   7        0.79       -4.69      4.69 o 
   5  14   7       25.63       31.75      5.36 o 
   6  14   7       29.15       32.07      7.29 o 
  -7  15   7       20.60       22.58      3.48 o 
  -6  15   7        0.55        5.00      3.48 o 
  -5  15   7        0.11       -0.87      5.03 o 
  -4  15   7        6.91        7.89      3.09 o 
  -3  15   7      123.01      109.31      6.15 o 
  -2  15   7      106.12      110.42      5.74 o 
  -1  15   7      281.16      290.11      8.68 o 
   0  15   7       31.07       33.91      4.04 o 
   1  15   7       82.54       80.87      5.53 o 
   2  15   7       20.85       10.79      8.33 o 
   3  15   7       26.95       21.54      4.48 o 
   4  15   7       40.85       40.17      5.48 o 
   5  15   7       10.88       24.03      5.32 o 
  -6  16   7        0.40        1.02      5.35 o 
  -5  16   7        3.64        7.93      3.98 o 
  -4  16   7       37.41       37.31      4.34 o 
  -3  16   7        3.47        0.89      2.91 o 
  -2  16   7      170.14      148.16      7.74 o 
  -1  16   7      127.99      122.94      7.31 o 
   0  16   7       61.77       49.28      4.02 o 
   1  16   7       42.45       45.37      4.79 o 
   2  16   7        0.17       -1.11      3.25 o 
   3  16   7       37.88       33.53      4.97 o 
   4  16   7        0.86       -1.60      4.83 o 
   5  16   7        0.21        2.79      5.02 o 
  -6  17   7       50.23       55.23      6.07 o 
  -5  17   7       48.84       64.60     12.61 o 
  -4  17   7        4.57        3.99      5.63 o 
  -3  17   7       17.42        9.89      4.74 o 
  -2  17   7       51.03       56.51     11.06 o 
  -1  17   7        4.54       -0.80      3.17 o 
   0  17   7       41.30       40.96      3.83 o 
   1  17   7       81.17       78.25      5.79 o 
   2  17   7        3.92       -2.03      3.14 o 
   3  17   7        4.41        6.06      4.93 o 
   4  17   7        5.79        0.78      6.61 o 
   5  17   7        3.28        6.99      4.62 o 
  -6  18   7        0.62        4.18      3.97 o 
  -5  18   7        6.62       10.79      5.23 o 
  -4  18   7        0.28       -2.50      3.51 o 
  -3  18   7       28.47       26.35      4.24 o 
  -2  18   7       91.05       79.45      6.46 o 
  -1  18   7      113.65      108.16      7.13 o 
   0  18   7       21.46       19.51      7.06 o 
   1  18   7       18.57       24.92      4.40 o 
   2  18   7        0.32       -3.17      3.40 o 
   3  18   7       13.74       22.02      8.51 o 
   4  18   7        0.11       -3.53      3.91 o 
  -5  19   7        1.44        0.35      5.20 o 
  -4  19   7      130.82      141.09      7.71 o 
  -3  19   7       11.00        9.00      4.54 o 
  -2  19   7        0.30        4.15      3.30 o 
  -1  19   7        0.03       -0.64      3.45 o 
   0  19   7       77.14       82.70     11.88 o 
   1  19   7      134.97      125.90      7.28 o 
   2  19   7        1.43        0.25      3.85 o 
   3  19   7        4.42        6.93      4.31 o 
   4  19   7        0.18       -2.84      4.10 o 
  -5  20   7       12.54       14.64      4.45 o 
  -4  20   7       17.94       16.19      5.33 o 
  -3  20   7        1.40        5.42      3.60 o 
  -2  20   7        0.03        0.55      4.23 o 
  -1  20   7        1.47        4.69      3.83 o 
   0  20   7        0.11       -1.33      9.89 o 
   1  20   7      229.80      217.98     11.37 o 
   2  20   7        5.82        6.75      4.10 o 
   3  20   7        8.73       10.46      4.43 o 
   4  20   7        0.05        2.54      7.87 o 
  -4  21   7       30.55       32.32      6.09 o 
  -3  21   7        8.50        4.12      3.79 o 
  -2  21   7        0.38        6.69      4.24 o 
  -1  21   7       14.10       23.63      4.95 o 
   0  21   7       51.55       44.46      6.40 o 
   1  21   7        2.60        6.67      4.66 o 
   2  21   7        8.27        9.93      5.48 o 
   3  21   7       74.08       93.21     13.79 o 
  -4  22   7       16.36       21.27      4.86 o 
  -3  22   7       11.05        6.85      4.09 o 
  -2  22   7        0.12        6.95      3.86 o 
  -1  22   7        0.19        0.25      4.11 o 
   0  22   7        3.78        2.44      4.62 o 
   1  22   7        5.67        0.49      5.39 o 
   2  22   7        0.14        5.24      4.94 o 
  -3  23   7       18.45       17.92      6.36 o 
  -2  23   7       29.20       34.40      6.25 o 
  -1  23   7       28.42       28.69      8.53 o 
   0  23   7        0.86        8.23      4.85 o 
   1  23   7        3.54        1.83      5.50 o 
  -1  24   7       37.62       47.78      6.31 o 
   0  24   7        2.53        4.35      5.74 o 
  -8   0   8       67.22       81.34      6.85 o 
  -7   0   8       33.46       42.66     10.29 o 
  -6   0   8      112.46      123.87     13.75 o 
  -5   0   8        1.38        0.66      5.94 o 
  -4   0   8      339.98      325.71     15.26 o 
  -3   0   8      308.50      294.00      8.06 o 
  -2   0   8      921.40      874.17     14.55 o 
  -1   0   8      132.32      139.24      5.33 o 
   0   0   8       24.03       20.81      2.68 o 
   1   0   8      956.96      960.48     14.63 o 
   2   0   8      526.81      528.63     17.37 o 
   3   0   8      114.92      129.66     10.55 o 
   4   0   8       11.40        7.09      4.12 o 
   5   0   8      402.79      423.55     22.11 o 
   6   0   8       32.53       28.74      9.05 o 
  -8   1   8        0.49        0.07      2.66 o 
  -7   1   8        7.34       20.80      4.90 o 
  -6   1   8       62.90       72.69      4.61 o 
  -5   1   8       86.90       81.49      4.31 o 
  -4   1   8      200.25      204.11      4.33 o 
  -3   1   8       83.63       86.08      2.81 o 
  -2   1   8       13.60       14.32      1.63 o 
  -1   1   8      523.67      501.50      7.34 o 
   0   1   8       69.40       71.77      2.50 o 
   1   1   8        5.25        1.40      1.40 o 
   2   1   8        5.07        2.50      1.81 o 
   3   1   8       16.16       17.59      2.61 o 
   4   1   8      174.57      170.38      6.51 o 
   5   1   8       23.43       23.15      4.81 o 
   6   1   8       51.14       43.55      8.65 o 
  -8   2   8       15.50       20.56      3.01 o 
  -7   2   8        1.19        7.78      4.05 o 
  -6   2   8      767.98      721.63     17.79 o 
  -5   2   8        3.41        5.05      2.34 o 
  -4   2   8      115.29      112.48      5.52 o 
  -3   2   8      345.82      339.27      5.64 o 
  -2   2   8       42.65       41.47      2.13 o 
  -1   2   8      305.13      281.97      5.28 o 
   0   2   8        3.45        2.12      1.37 o 
   1   2   8      359.23      362.10      6.44 o 
   2   2   8       49.40       48.86      3.05 o 
   3   2   8       28.73       23.97      2.83 o 
   4   2   8       21.12       25.02      4.05 o 
   5   2   8      101.88      101.06      8.04 o 
   6   2   8       61.55       66.92      9.14 o 
  -8   3   8       74.38       79.89      4.51 o 
  -7   3   8       11.41       21.48      4.09 o 
  -6   3   8        7.70       15.94      3.15 o 
  -5   3   8      287.37      274.38     10.19 o 
  -4   3   8      475.75      437.45     10.87 o 
  -3   3   8        0.00        2.81      1.28 o 
  -2   3   8      158.62      163.16      3.77 o 
  -1   3   8      453.62      441.66      6.90 o 
   0   3   8      381.58      396.69      6.91 o 
   1   3   8       13.44       14.87      2.27 o 
   2   3   8       30.53       32.69      2.71 o 
   3   3   8        5.15        3.02      2.47 o 
   4   3   8       24.95       22.04      4.19 o 
   5   3   8       29.25       30.24      4.89 o 
   6   3   8       24.65       27.39      8.65 o 
  -8   4   8        1.57        3.33      3.32 o 
  -7   4   8        2.68        4.04      4.21 o 
  -6   4   8        4.70        9.42      4.22 o 
  -5   4   8      139.19      135.24      4.77 o 
  -4   4   8        0.35        1.15      2.07 o 
  -3   4   8        0.66       -2.16      2.16 o 
  -2   4   8      141.40      150.31      4.04 o 
  -1   4   8     1779.58     1751.21     23.01 o 
   0   4   8       62.87       61.48      2.73 o 
   1   4   8       89.32       90.19      4.62 o 
   2   4   8        4.60       -0.62      2.10 o 
   3   4   8       29.82       32.47      3.51 o 
   4   4   8       10.83       13.81      3.39 o 
   5   4   8        0.78       -3.43      3.43 o 
   6   4   8        5.71        1.83      4.99 o 
  -8   5   8       56.82       64.42      4.35 o 
  -7   5   8       41.67       50.27      5.96 o 
  -6   5   8       60.37       55.18      6.08 o 
  -5   5   8       21.87       25.54      2.63 o 
  -4   5   8      259.77      235.11      8.18 o 
  -3   5   8      326.10      285.05      5.29 o 
  -2   5   8      177.97      151.09      4.08 o 
  -1   5   8        7.10        7.23      1.50 o 
   0   5   8      305.67      321.57      5.68 o 
   1   5   8       73.25       74.01      4.87 o 
   2   5   8       70.54       65.39      4.60 o 
   3   5   8       25.06       27.57      3.79 o 
   4   5   8       77.20       84.09      5.27 o 
   5   5   8       38.93       42.74      5.46 o 
   6   5   8        7.81        3.69      5.37 o 
  -8   6   8       52.64       74.72      5.43 o 
  -7   6   8       80.27       87.15      6.35 o 
  -6   6   8        0.17        9.08      5.65 o 
  -5   6   8      109.43       99.55      7.30 o 
  -4   6   8       13.19       18.51      2.79 o 
  -3   6   8      679.76      668.75      9.54 o 
  -2   6   8     1340.45     1309.41     15.68 o 
  -1   6   8      342.39      333.35      5.55 o 
   0   6   8       33.60       25.70      4.10 o 
   1   6   8       15.77       14.76      2.61 o 
   2   6   8      166.31      167.22      6.03 o 
   3   6   8       21.37       27.72      4.73 o 
   4   6   8        0.28        2.47      3.00 o 
   5   6   8       16.36       21.32      4.64 o 
   6   6   8       15.52       15.93      5.81 o 
  -8   7   8       11.78       17.26      3.26 o 
  -7   7   8       31.90       25.97     10.71 o 
  -6   7   8       10.18       17.37      4.44 o 
  -5   7   8       12.71       22.59      3.36 o 
  -4   7   8      200.37      181.41      6.00 o 
  -3   7   8     1411.67     1312.01     20.04 o 
  -2   7   8        1.49        2.66      2.09 o 
  -1   7   8       98.01      101.06      4.30 o 
   0   7   8      166.23      172.59      6.55 o 
   1   7   8       37.52       36.86      2.99 o 
   2   7   8       64.88       73.71      4.02 o 
   3   7   8       36.98       32.66      3.80 o 
   4   7   8      263.42      271.22      8.67 o 
   5   7   8       14.09       17.22      4.65 o 
   6   7   8        0.64        0.00      5.05 o 
  -8   8   8        0.01        3.53      3.12 o 
  -7   8   8        1.03        2.40      2.31 o 
  -6   8   8      230.07      234.02     13.60 o 
  -5   8   8      282.84      276.38      8.44 o 
  -4   8   8        1.92       10.09      4.66 o 
  -3   8   8      123.96      130.15      4.79 o 
  -2   8   8      211.60      216.65      5.59 o 
  -1   8   8       71.35       77.53      4.58 o 
   0   8   8       17.41       11.82      2.81 o 
   1   8   8       45.78       53.66      3.85 o 
   2   8   8      583.21      608.13     12.16 o 
   3   8   8      116.07      123.98      5.85 o 
   4   8   8       28.78       31.75      4.18 o 
   5   8   8        6.72        3.25      4.04 o 
   6   8   8        7.60        9.76      8.99 o 
  -7   9   8        0.12        2.39      3.79 o 
  -6   9   8       29.19       24.54      6.87 o 
  -5   9   8       95.33       92.17      6.76 o 
  -4   9   8       15.93        8.72      4.00 o 
  -3   9   8      189.85      198.88      5.00 o 
  -2   9   8      186.72      176.34      6.27 o 
  -1   9   8       20.02       16.17      3.09 o 
   0   9   8      111.47       99.45      4.48 o 
   1   9   8      813.46      822.22     16.36 o 
   2   9   8       30.17       28.59      4.12 o 
   3   9   8        9.00        6.09      3.50 o 
   4   9   8        7.03        9.19      3.99 o 
   5   9   8        7.76        0.97      3.98 o 
   6   9   8       14.04       18.25      8.82 o 
  -7  10   8       22.59       25.23      3.20 o 
  -6  10   8       17.73       34.90     19.60 o 
  -5  10   8      256.63      251.43     13.63 o 
  -4  10   8       32.53       33.61      3.00 o 
  -3  10   8      119.37      105.80      4.86 o 
  -2  10   8        4.48        1.97      2.43 o 
  -1  10   8      637.27      600.75     13.13 o 
   0  10   8        5.92        6.90      2.88 o 
   1  10   8        0.24        0.69      2.33 o 
   2  10   8       36.33       33.07      4.22 o 
   3  10   8        4.76       -2.09      3.21 o 
   4  10   8       43.52       43.40      5.37 o 
   5  10   8        1.08       -3.41      3.83 o 
   6  10   8        1.65        2.88      7.32 o 
  -7  11   8        0.05        4.50      5.89 o 
  -6  11   8      163.85      184.37     11.43 o 
  -5  11   8      199.79      227.01     13.10 o 
  -4  11   8       43.87       47.90      5.68 o 
  -3  11   8       34.48       40.41      3.96 o 
  -2  11   8        2.05        1.24      2.31 o 
  -1  11   8      233.80      208.62      7.44 o 
   0  11   8       66.77       71.11     12.30 o 
   1  11   8        1.31       -2.05      2.47 o 
   2  11   8       53.21       50.69      7.01 o 
   3  11   8       43.65       45.56      5.42 o 
   4  11   8       42.83       43.06      5.42 o 
   5  11   8        5.84        7.26      4.18 o 
  -7  12   8        0.22       11.03      4.89 o 
  -6  12   8       54.49       53.05      5.36 o 
  -5  12   8       74.01       77.40      7.13 o 
  -4  12   8        0.03        3.23      2.44 o 
  -3  12   8        9.91        8.24      2.62 o 
  -2  12   8        0.11       -1.00      2.27 o 
  -1  12   8        0.00       -2.46      2.46 o 
   0  12   8       85.75       86.79      5.56 o 
   1  12   8      112.64      110.38     13.07 o 
   2  12   8       47.41       48.78      4.91 o 
   3  12   8      168.03      167.93      9.78 o 
   4  12   8       11.89       11.94      4.22 o 
   5  12   8       10.38       11.06      8.14 o 
  -7  13   8       44.23       48.40      4.72 o 
  -6  13   8        0.72        3.87      4.71 o 
  -5  13   8       52.23       53.85      4.40 o 
  -4  13   8      131.30      138.64      6.30 o 
  -3  13   8       60.34       67.35      4.55 o 
  -2  13   8      108.40      102.32      5.47 o 
  -1  13   8        4.66        0.34      2.58 o 
   0  13   8       19.84       20.57      4.47 o 
   1  13   8        7.94        8.01      4.08 o 
   2  13   8       75.73       56.93      5.29 o 
   3  13   8        2.55        2.27      3.70 o 
   4  13   8        4.36        6.84      5.04 o 
   5  13   8        3.06       -0.91      5.18 o 
  -6  14   8       10.17        1.47      3.16 o 
  -5  14   8        0.63       -0.69      2.68 o 
  -4  14   8        3.92        8.09      3.01 o 
  -3  14   8       66.78       60.14      4.96 o 
  -2  14   8        3.65        8.84      2.97 o 
  -1  14   8       29.59       27.51      6.86 o 
   0  14   8       86.11       77.62      8.06 o 
   1  14   8       72.23       64.34      6.48 o 
   2  14   8       20.74       27.07      5.48 o 
   3  14   8        1.53       -0.67      4.27 o 
   4  14   8        9.45       12.69      5.25 o 
   5  14   8        1.45        9.59      5.90 o 
  -6  15   8      120.43      128.21      7.10 o 
  -5  15   8       34.17       43.71      5.17 o 
  -4  15   8        3.32        4.74      3.14 o 
  -3  15   8       73.67       68.84      5.73 o 
  -2  15   8       88.54       97.46      6.62 o 
  -1  15   8      137.99      131.49      6.60 o 
   0  15   8       20.90       19.60      4.59 o 
   1  15   8        4.31        1.05      3.67 o 
   2  15   8       95.92       84.69      7.64 o 
   3  15   8        0.26        5.11      4.81 o 
   4  15   8        2.19        5.32      7.09 o 
  -6  16   8        0.19        3.36      4.56 o 
  -5  16   8       51.58       57.93      5.07 o 
  -4  16   8        1.39        3.21      2.97 o 
  -3  16   8       13.53       16.92      3.91 o 
  -2  16   8        4.38        9.47      6.44 o 
  -1  16   8        9.77        7.97      3.12 o 
   0  16   8        1.56        3.39      3.50 o 
   1  16   8      199.52      193.26     10.15 o 
   2  16   8        1.27       -1.64      3.82 o 
   3  16   8        9.27        9.16      9.51 o 
   4  16   8        0.68       -4.20      4.20 o 
  -5  17   8       28.90       18.27      3.93 o 
  -4  17   8        3.79        9.42      3.62 o 
  -3  17   8        1.51        2.75      6.72 o 
  -2  17   8       58.34       55.29      5.77 o 
  -1  17   8        8.56        4.63      3.19 o 
   0  17   8      105.12       91.13     17.64 o 
   1  17   8       28.34       21.00      5.22 o 
   2  17   8        2.23        1.02      4.30 o 
   3  17   8        0.06        1.99      6.00 o 
   4  17   8       26.09       20.28      6.17 o 
  -5  18   8        1.82        5.65      3.65 o 
  -4  18   8        7.10        6.68      3.61 o 
  -3  18   8       40.31       35.95      4.76 o 
  -2  18   8       11.26       22.19      4.63 o 
  -1  18   8        7.06        8.21      3.38 o 
   0  18   8       93.53       81.08      7.47 o 
   1  18   8        9.00        7.06      4.56 o 
   2  18   8        5.25        2.74      4.68 o 
   3  18   8        2.50       -0.13      8.72 o 
  -4  19   8        0.05       -1.47      3.71 o 
  -3  19   8        2.44        5.07      3.42 o 
  -2  19   8        1.22        3.18      3.57 o 
  -1  19   8       12.87       21.44      4.97 o 
   0  19   8       15.37       13.42      4.98 o 
   1  19   8        4.16        2.60      4.34 o 
   2  19   8        5.43        3.55     10.64 o 
   3  19   8       45.35       41.93      7.39 o 
  -4  20   8        3.74        2.18      3.70 o 
  -3  20   8        0.78        6.03      3.82 o 
  -2  20   8        4.46        0.09      3.51 o 
  -1  20   8        9.72       11.03      4.87 o 
   0  20   8        6.08       15.23      7.55 o 
   1  20   8        3.89        7.07      4.34 o 
   2  20   8        1.59       -0.32      6.79 o 
  -3  21   8        0.50        3.84      3.85 o 
  -2  21   8       17.42       19.94      6.35 o 
  -1  21   8       10.01        6.76      4.72 o 
   0  21   8        2.68        4.35      4.68 o 
   1  21   8       22.26       27.35      5.98 o 
  -2  22   8        4.48        8.26      4.08 o 
  -1  22   8       13.80       22.92      5.81 o 
   0  22   8        8.96       11.92      6.76 o 
  -7   1   9       24.46       30.15      6.94 o 
  -6   1   9       62.09       48.24      6.87 o 
  -5   1   9        8.86       16.40      5.42 o 
  -4   1   9      173.60      178.96      6.08 o 
  -3   1   9      383.56      387.47      8.10 o 
  -2   1   9       35.38       32.77      2.86 o 
  -1   1   9      180.93      180.50      6.43 o 
   0   1   9      924.90      922.87     14.89 o 
   1   1   9      818.09      789.54     13.98 o 
   2   1   9       44.80       40.45      4.07 o 
   3   1   9      234.65      210.32     10.53 o 
   4   1   9       75.75       70.01      7.28 o 
   5   1   9        0.26       -4.40      4.40 o 
   6   1   9       35.22       23.32      6.59 o 
  -7   2   9        1.28       13.86      5.57 o 
  -6   2   9       19.98       22.83      3.45 o 
  -5   2   9       22.97       21.98      3.26 o 
  -4   2   9       63.23       52.52      3.27 o 
  -3   2   9        9.99        8.10      2.33 o 
  -2   2   9      863.82      854.40     13.28 o 
  -1   2   9       27.02       26.37      2.86 o 
   0   2   9        8.59        7.02      2.73 o 
   1   2   9      159.84      149.82      5.91 o 
   2   2   9        0.03        1.40      4.43 o 
   3   2   9      287.92      272.82     10.04 o 
   4   2   9       12.63       -1.88      4.50 o 
   5   2   9      135.11      134.68      9.89 o 
   6   2   9       19.47       21.27      6.43 o 
  -7   3   9        2.47        2.07      4.21 o 
  -6   3   9        2.01        7.12      5.04 o 
  -5   3   9       86.04       82.89      5.90 o 
  -4   3   9       60.79       52.60      5.95 o 
  -3   3   9        7.51        7.23      2.19 o 
  -2   3   9       41.50       45.61      3.72 o 
  -1   3   9      253.75      238.69      6.51 o 
   0   3   9      220.08      216.67      6.48 o 
   1   3   9      179.55      173.83      6.28 o 
   2   3   9      382.09      392.07     11.26 o 
   3   3   9       72.42       76.35      6.06 o 
   4   3   9       20.15        9.31      4.95 o 
   5   3   9       32.35       24.70      9.24 o 
   6   3   9        1.90        9.57      6.40 o 
  -7   4   9        5.41       19.95      3.42 o 
  -6   4   9        2.18        1.43      5.85 o 
  -5   4   9       19.27       11.93      3.63 o 
  -4   4   9      169.81      139.38      6.39 o 
  -3   4   9       20.01       23.95      2.62 o 
  -2   4   9      206.58      214.40      6.73 o 
  -1   4   9       22.89       32.25      4.34 o 
   0   4   9       21.03       15.71      2.90 o 
   1   4   9        2.25        0.00      2.92 o 
   2   4   9      139.92      146.74      8.12 o 
   3   4   9      266.85      262.04      9.76 o 
   4   4   9       17.84       12.83      5.20 o 
   5   4   9       29.58       20.99      6.25 o 
   6   4   9        0.69        9.20      8.24 o 
  -7   5   9       19.25       20.59      6.75 o 
  -6   5   9        1.89        5.66      5.94 o 
  -5   5   9       17.15       12.82      3.87 o 
  -4   5   9        4.64        1.20      2.43 o 
  -3   5   9        0.04       -0.86      1.66 o 
  -2   5   9      179.82      157.04      5.88 o 
  -1   5   9      622.26      610.26     11.04 o 
   0   5   9       22.95       16.18      3.67 o 
   1   5   9       94.72       93.16      5.67 o 
   2   5   9      228.94      216.26      8.50 o 
   3   5   9        5.81        4.95      3.75 o 
   4   5   9       57.46       59.64      5.98 o 
   5   5   9        6.47       -0.25      4.90 o 
  -7   6   9        6.83        6.62      5.75 o 
  -6   6   9        0.91        7.42      6.20 o 
  -5   6   9       24.76       32.96      3.72 o 
  -4   6   9       60.76       46.21      6.54 o 
  -3   6   9        1.24        2.84      1.91 o 
  -2   6   9      514.53      494.61      9.44 o 
  -1   6   9      346.68      315.16      7.69 o 
   0   6   9      318.87      294.41      8.93 o 
   1   6   9      678.03      649.59     16.22 o 
   2   6   9        3.23        7.78      3.44 o 
   3   6   9       90.25       90.52      6.47 o 
   4   6   9       19.12       23.13      4.92 o 
   5   6   9      234.96      261.84     13.29 o 
  -7   7   9        0.03        7.45      6.03 o 
  -6   7   9        5.64        7.59      7.87 o 
  -5   7   9        8.39       11.23      3.19 o 
  -4   7   9        9.60       15.83      5.22 o 
  -3   7   9       50.88       38.90      2.74 o 
  -2   7   9       14.15       22.65      2.82 o 
  -1   7   9       72.89       64.46      6.21 o 
   0   7   9       67.71       68.66      4.96 o 
   1   7   9       25.64       24.29      3.43 o 
   2   7   9       48.17       43.09      5.90 o 
   3   7   9       24.39       20.28      4.64 o 
   4   7   9       38.33       44.44      5.62 o 
   5   7   9       47.79       60.94      8.08 o 
  -7   8   9        1.10        6.45      5.95 o 
  -6   8   9        2.39        3.54      5.14 o 
  -5   8   9       37.04       42.20      4.25 o 
  -4   8   9        5.51       -0.28      3.42 o 
  -3   8   9       10.98       10.66      2.46 o 
  -2   8   9      580.79      518.80     15.36 o 
  -1   8   9       27.52       27.70      3.80 o 
   0   8   9      366.74      346.27     10.11 o 
   1   8   9      224.38      235.44      8.70 o 
   2   8   9       48.24       41.60      5.61 o 
   3   8   9      162.10      152.22      7.95 o 
   4   8   9        4.59       11.47      4.44 o 
   5   8   9       16.23        9.36      7.81 o 
  -7   9   9        1.70        3.03     10.10 o 
  -6   9   9       23.90       21.54      8.72 o 
  -5   9   9       37.76       37.56      5.02 o 
  -4   9   9       24.11       34.23      6.83 o 
  -3   9   9       10.15        3.15      2.38 o 
  -2   9   9       44.81       40.13      3.79 o 
  -1   9   9      599.83      599.47     13.53 o 
   0   9   9      134.66      147.01      6.92 o 
   1   9   9        0.33        2.79      4.89 o 
   2   9   9       41.68       47.97      6.06 o 
   3   9   9        2.32        0.21      4.31 o 
   4   9   9       66.95       63.85      7.86 o 
   5   9   9        8.49        7.31     11.67 o 
  -7  10   9        8.17       12.89      7.35 o 
  -6  10   9       12.00       25.23      7.12 o 
  -5  10   9       11.23       17.51      6.34 o 
  -4  10   9        7.81       14.32      2.52 o 
  -3  10   9      119.76      109.43     12.19 o 
  -2  10   9        2.31       -0.55      2.31 o 
  -1  10   9       47.49       49.83      5.08 o 
   0  10   9       24.23       15.66      3.49 o 
   1  10   9       24.77       21.27      4.71 o 
   2  10   9       63.06       75.91      7.96 o 
   3  10   9       54.33       57.57      7.14 o 
   4  10   9       52.10       48.97      9.27 o 
   5  10   9        0.99        2.12      5.91 o 
  -6  11   9       13.83       17.35      6.83 o 
  -5  11   9        9.80       11.34      8.23 o 
  -4  11   9       95.72      110.61      6.73 o 
  -3  11   9        8.24       12.72      5.19 o 
  -2  11   9       35.59       29.76      3.66 o 
  -1  11   9        6.15        0.36      3.01 o 
   0  11   9       88.37       67.83      6.32 o 
   1  11   9       60.40       76.29      9.34 o 
   2  11   9       49.14       76.79      7.17 o 
   3  11   9      108.09      134.61      9.54 o 
   4  11   9       62.37       64.96      8.82 o 
   5  11   9       25.41       26.19      7.03 o 
  -6  12   9       27.08       23.11      3.51 o 
  -5  12   9       20.68       26.66      3.80 o 
  -4  12   9        5.04        6.96      2.51 o 
  -3  12   9       78.71       86.02      5.04 o 
  -2  12   9        3.74        9.49      2.95 o 
  -1  12   9       11.29        4.65      3.01 o 
   0  12   9       31.07       33.18      5.11 o 
   1  12   9        0.92        1.02      7.21 o 
   2  12   9      110.20      103.24      8.11 o 
   3  12   9       23.16       12.87      9.31 o 
   4  12   9        0.89       -1.13      4.84 o 
  -6  13   9        4.03        9.28      3.00 o 
  -5  13   9        0.49        1.26      2.62 o 
  -4  13   9        0.91       -0.28      2.24 o 
  -3  13   9       42.73       39.07      4.02 o 
  -2  13   9        0.00       -2.26      2.45 o 
  -1  13   9        8.09        0.61      3.38 o 
   0  13   9       56.61       54.36      6.12 o 
   1  13   9       48.72       45.75     11.37 o 
   2  13   9       58.84       60.98     12.90 o 
   3  13   9        0.04        5.27      4.69 o 
   4  13   9        7.01       12.69      6.10 o 
  -6  14   9       17.12       19.27      8.78 o 
  -5  14   9       29.94       53.57      4.57 o 
  -4  14   9        8.91        9.39      3.24 o 
  -3  14   9        9.52       12.43      3.09 o 
  -2  14   9        3.81        4.77      3.65 o 
  -1  14   9        0.13       -0.45      3.45 o 
   0  14   9        3.30        5.41      4.84 o 
   1  14   9       41.32       43.81      7.29 o 
   2  14   9        3.65        4.27      4.26 o 
   3  14   9       16.42       28.32      6.53 o 
   4  14   9       13.33       18.29      6.22 o 
  -5  15   9        7.81       12.27      3.57 o 
  -4  15   9        3.09       -0.38      3.00 o 
  -3  15   9       15.43       13.46      3.76 o 
  -2  15   9        9.86        9.42      3.37 o 
  -1  15   9        0.00        0.69      3.57 o 
   0  15   9        2.32        0.87      3.67 o 
   1  15   9       15.05       22.94      9.38 o 
   2  15   9        0.73        1.39      5.49 o 
   3  15   9        2.33        9.22      5.30 o 
  -5  16   9       74.20       86.33      6.14 o 
  -4  16   9        0.36        2.81      3.11 o 
  -3  16   9        0.15        1.05      3.45 o 
  -2  16   9       17.21       18.09      3.79 o 
  -1  16   9        9.99        8.71      6.70 o 
   0  16   9        3.54        3.61      3.96 o 
   1  16   9        3.09        5.78      4.26 o 
   2  16   9        1.50        1.11      4.17 o 
   3  16   9       23.97        1.51     12.40 o 
  -4  17   9        2.53       13.66      6.28 o 
  -3  17   9       15.70       12.01      4.05 o 
  -2  17   9       56.34       77.66      5.78 o 
  -1  17   9        6.17       12.64      4.58 o 
   0  17   9        0.22       -3.77      3.77 o 
   1  17   9       41.00       48.29      6.73 o 
   2  17   9        2.74       -1.93      4.34 o 
   3  17   9        6.71        7.81      7.55 o 
  -4  18   9       10.23       17.37      8.84 o 
  -3  18   9       13.26       20.73      4.17 o 
  -2  18   9        1.31        6.41      7.37 o 
  -1  18   9       43.21       64.64      6.96 o 
   0  18   9        0.61        0.16      4.31 o 
   1  18   9       10.16        8.49      4.90 o 
   2  18   9       26.74       26.41      7.28 o 
  -3  19   9       25.32       34.34      4.95 o 
  -2  19   9        0.81        3.04      3.37 o 
  -1  19   9       64.18       83.91      7.94 o 
   0  19   9        7.72        7.63      4.83 o 
   1  19   9        1.27        7.20      4.70 o 
  -2  20   9        2.17        5.44      5.19 o 
  -1  20   9        1.71        0.63      4.41 o 
   0  20   9       45.15       47.23      7.19 o 
  -7   0  10        0.59        3.72      3.00 o 
  -6   0  10       28.84       46.04     10.35 o 
  -5   0  10       67.72       67.60      8.68 o 
  -4   0  10        9.97       11.82      4.96 o 
  -3   0  10      168.90      173.20      7.61 o 
  -2   0  10      318.20      328.81     10.87 o 
  -1   0  10      195.59      219.41     22.87 o 
   0   0  10       36.07       40.02      6.85 o 
   1   0  10       43.75       41.16      5.54 o 
   2   0  10       47.89       47.53     13.97 o 
   3   0  10      200.15      176.65     14.56 o 
   4   0  10       44.77       43.33      9.77 o 
   5   0  10       83.79       81.12     12.51 o 
  -7   1  10        5.22       24.12      6.19 o 
  -6   1  10       19.31       28.90      6.10 o 
  -5   1  10        9.07       15.42      5.74 o 
  -4   1  10        3.59        7.61      2.50 o 
  -3   1  10       33.76       29.60      2.86 o 
  -2   1  10       64.02       63.64      3.78 o 
  -1   1  10       45.45       44.94      3.54 o 
   0   1  10       14.90       15.39      2.89 o 
   1   1  10       15.57       12.70      3.13 o 
   2   1  10        0.79       -0.90      4.59 o 
   3   1  10        3.19        4.00      6.40 o 
   4   1  10       10.33       10.23      5.39 o 
   5   1  10       14.79        6.25      8.46 o 
  -7   2  10        8.29       21.20      6.38 o 
  -6   2  10        3.32        5.50      3.27 o 
  -5   2  10       47.94       60.30      4.96 o 
  -4   2  10       27.52       21.33      3.97 o 
  -3   2  10        0.28        1.20      2.23 o 
  -2   2  10      123.46      149.86      5.39 o 
  -1   2  10      100.07      101.72      4.72 o 
   0   2  10        0.27       -0.68      2.34 o 
   1   2  10       37.65       37.53      3.82 o 
   2   2  10       33.28       20.53      4.29 o 
   3   2  10       18.11       14.31      7.72 o 
   4   2  10       42.34       27.68      7.48 o 
   5   2  10        0.23       -1.97      5.16 o 
  -7   3  10        0.06       21.97      9.31 o 
  -6   3  10        0.25        3.79      2.87 o 
  -5   3  10       49.06       34.54      4.45 o 
  -4   3  10        0.16        3.64      1.90 o 
  -3   3  10       21.95       22.57      2.92 o 
  -2   3  10      115.66      112.42      4.64 o 
  -1   3  10       22.43       16.05      2.79 o 
   0   3  10        1.35       -1.03      2.26 o 
   1   3  10       52.97       43.80      5.73 o 
   2   3  10       16.13       19.69      6.11 o 
   3   3  10       29.74       25.82      4.83 o 
   4   3  10        2.02        0.78      4.69 o 
   5   3  10      147.09      160.69     16.82 o 
  -6   4  10       16.06       22.01      3.78 o 
  -5   4  10        0.22        4.27      6.27 o 
  -4   4  10        3.28        2.06      1.97 o 
  -3   4  10        7.41        4.06      2.21 o 
  -2   4  10        4.88       -0.91      2.46 o 
  -1   4  10       13.63       12.83      2.69 o 
   0   4  10       13.48       15.82      3.02 o 
   1   4  10       68.50       60.76      8.51 o 
   2   4  10      177.38      193.49      8.50 o 
   3   4  10       26.85       24.86      6.95 o 
   4   4  10        4.17        5.30      5.07 o 
  -6   5  10       34.43       44.15      6.23 o 
  -5   5  10        9.98       12.97      4.87 o 
  -4   5  10       11.21        7.78      2.14 o 
  -3   5  10        3.28        1.21      1.82 o 
  -2   5  10        5.68        6.08      2.42 o 
  -1   5  10      214.08      221.38      8.73 o 
   0   5  10        1.68       -0.04      2.61 o 
   1   5  10       54.36       52.27      5.02 o 
   2   5  10        5.38       11.45      3.71 o 
   3   5  10        7.70        6.72      4.02 o 
   4   5  10       18.96       20.30      9.20 o 
  -6   6  10       11.06       17.09      4.80 o 
  -5   6  10        7.02        7.09      7.90 o 
  -4   6  10        0.02        1.10      1.86 o 
  -3   6  10        2.94        2.32      3.14 o 
  -2   6  10        9.28       10.55      2.36 o 
  -1   6  10        3.23        2.45      2.64 o 
   0   6  10        1.03       -1.78      2.66 o 
   1   6  10        0.08       -2.71      2.71 o 
   2   6  10        7.81        0.39      3.30 o 
   3   6  10       18.00       14.13      5.03 o 
   4   6  10       56.65       63.46      6.71 o 
  -6   7  10        0.23        1.35     10.00 o 
  -5   7  10        5.68        5.49      5.51 o 
  -4   7  10        7.43        5.78      2.14 o 
  -3   7  10       16.98        9.90      3.03 o 
  -2   7  10       56.06       56.91      4.32 o 
  -1   7  10       68.15       72.00      5.01 o 
   0   7  10       22.54       21.86      3.90 o 
   1   7  10       51.17       38.38      4.62 o 
   2   7  10        0.41       -0.38      3.34 o 
   3   7  10       52.82       51.76      5.85 o 
   4   7  10      178.88      207.96     11.30 o 
  -6   8  10       16.53       29.26      7.78 o 
  -5   8  10       10.40       16.55      5.04 o 
  -4   8  10       42.55       51.58      3.75 o 
  -3   8  10       24.40       24.24      3.15 o 
  -2   8  10       25.92       19.55      3.31 o 
  -1   8  10       14.27       11.18      3.22 o 
   0   8  10       22.84       22.91      3.83 o 
   1   8  10        2.56        6.97      3.95 o 
   2   8  10       41.80       42.04      6.25 o 
   3   8  10       59.58       60.08      6.20 o 
   4   8  10       43.17       45.38      6.22 o 
  -6   9  10       12.17       17.99      6.92 o 
  -5   9  10       34.85       27.36      5.62 o 
  -4   9  10        5.62        5.35      2.45 o 
  -3   9  10        1.93        2.13      2.50 o 
  -2   9  10        0.01        0.66      2.53 o 
  -1   9  10        0.48        6.23      2.87 o 
   0   9  10       41.77       38.94      4.48 o 
   1   9  10        0.54        1.13      3.72 o 
   2   9  10       53.60       52.42      6.62 o 
   3   9  10        6.19        7.74      7.91 o 
   4   9  10        7.17       18.64      6.53 o 
  -6  10  10        6.79       14.45      6.84 o 
  -5  10  10        0.27        3.10      3.77 o 
  -4  10  10       18.06       17.77      3.12 o 
  -3  10  10        0.32        2.13      3.19 o 
  -2  10  10       16.88       26.14      3.88 o 
  -1  10  10        1.53        1.21      2.87 o 
   0  10  10       10.25        8.05      3.89 o 
   1  10  10       18.09       14.37      4.74 o 
   2  10  10        0.00        1.07      4.06 o 
   3  10  10       51.35       59.26     12.73 o 
   4  10  10        0.67        0.09      5.30 o 
  -5  11  10        8.22        7.83      4.35 o 
  -4  11  10       25.25       29.55      3.75 o 
  -3  11  10       44.42       42.71      4.09 o 
  -2  11  10       11.00        8.73      3.13 o 
  -1  11  10        2.90        2.24      3.28 o 
   0  11  10       30.39       32.66     11.03 o 
   1  11  10        9.39        5.56      4.34 o 
   2  11  10        4.90       12.77      4.89 o 
   3  11  10       15.48        6.82      7.65 o 
  -5  12  10       45.94       55.48      4.30 o 
  -4  12  10        0.16        0.22      2.57 o 
  -3  12  10       32.04       41.82      7.15 o 
  -2  12  10       37.38       32.20      4.52 o 
  -1  12  10        2.39        0.91      3.51 o 
   0  12  10        3.06        7.32      4.16 o 
   1  12  10       46.07       37.39      6.04 o 
   2  12  10       85.94       80.94      8.01 o 
   3  12  10        3.43        2.54      6.59 o 
  -5  13  10       21.12       29.48      7.24 o 
  -4  13  10       24.69       27.22      3.90 o 
  -3  13  10        0.22        0.61      4.53 o 
  -2  13  10       13.07       18.45      4.23 o 
  -1  13  10        1.54        5.84      3.87 o 
   0  13  10        4.46        3.16      4.08 o 
   1  13  10        0.78        6.12      4.39 o 
   2  13  10       51.20       60.39      7.59 o 
   3  13  10       11.00        9.23      8.14 o 
  -4  14  10        5.90       11.99      3.50 o 
  -3  14  10       25.78       27.40      4.63 o 
  -2  14  10        2.43        2.17      3.55 o 
  -1  14  10       26.00       38.22      5.66 o 
   0  14  10        3.42        3.22      4.33 o 
   1  14  10        2.86        4.17      5.16 o 
   2  14  10       31.08       52.46     12.27 o 
  -4  15  10        2.59        4.65      3.78 o 
  -3  15  10        9.28        7.64      3.77 o 
  -2  15  10        3.19        5.21      3.97 o 
  -1  15  10        0.20       -3.39      3.66 o 
   0  15  10        1.13        0.23      3.95 o 
   1  15  10        9.27        8.29      4.76 o 
   2  15  10        1.54        3.17      4.55 o 
  -3  16  10        1.68        8.17      4.17 o 
  -2  16  10        4.25        5.67      4.12 o 
  -1  16  10        0.21        5.98      4.42 o 
   0  16  10        0.21       -2.66      4.04 o 
   1  16  10        1.23        1.59      4.29 o 
  -2  17  10        2.07        5.02      4.25 o 
  -1  17  10       39.06       44.76      6.46 o 
   0  17  10        7.18       11.25      5.07 o 
  -6   1  11        0.29       23.29      5.28 o 
  -4   1  11        3.82        8.68      5.79 o 
  -3   1  11        1.74        2.50      2.30 o 
  -2   1  11       11.62       11.30      2.74 o 
  -1   1  11        4.81        2.34      2.56 o 
   0   1  11       15.89       11.49      3.12 o 
   1   1  11       60.10       67.68      4.89 o 
   2   1  11       23.82       23.56      4.66 o 
   3   1  11       39.36       25.10      6.07 o 
  -5   2  11        0.01        1.95      3.18 o 
  -4   2  11        3.11        5.08      3.15 o 
  -3   2  11       16.61       21.02      4.26 o 
  -2   2  11       53.88       49.45      3.76 o 
  -1   2  11        4.71        1.79      2.70 o 
   0   2  11       14.24       11.18      2.98 o 
   1   2  11       13.44        8.35      3.49 o 
   2   2  11        3.44        3.78      3.62 o 
   3   2  11        0.88        1.69      5.42 o 
  -5   3  11        2.52        5.35      4.70 o 
  -4   3  11        3.75        4.10      2.51 o 
  -3   3  11       26.03       31.52      3.53 o 
  -2   3  11        0.00        2.31      2.44 o 
  -1   3  11      142.31      158.45      6.09 o 
   0   3  11        2.56        3.07      2.73 o 
   1   3  11        7.32        5.67      3.35 o 
   2   3  11        0.28        1.45      3.47 o 
   3   3  11        6.57        2.87      4.23 o 
  -5   4  11       72.22       88.65     14.04 o 
  -4   4  11        8.13       14.65      2.78 o 
  -3   4  11        0.84        3.75      2.57 o 
  -2   4  11       78.95       83.75      5.15 o 
  -1   4  11      109.36      107.48      5.27 o 
   0   4  11        0.10       -1.73      2.91 o 
   1   4  11        1.99        0.98      3.25 o 
   2   4  11        8.18        7.60      3.82 o 
   3   4  11       10.40        6.53      4.38 o 
  -5   5  11       28.40       33.29      5.31 o 
  -4   5  11        3.61        1.77      2.42 o 
  -3   5  11        1.51        0.77      2.47 o 
  -2   5  11        0.95        1.05      2.26 o 
  -1   5  11       21.57       24.31      3.76 o 
   0   5  11        0.22        3.97      3.14 o 
   1   5  11        0.02       -1.30      3.13 o 
   2   5  11       19.90       25.96      5.07 o 
   3   5  11        6.89        2.41      4.34 o 
  -5   6  11        2.48        5.69      4.01 o 
  -4   6  11       21.16       25.38      3.20 o 
  -3   6  11       28.41       31.24      3.64 o 
  -2   6  11       21.82       12.59      4.38 o 
  -1   6  11        0.01        2.40      2.84 o 
   0   6  11        2.63        0.03      2.58 o 
   1   6  11       45.78       50.63      9.47 o 
   2   6  11        0.56       -2.21      3.22 o 
   3   6  11       13.41        9.93      4.63 o 
  -5   7  11        4.30        4.03      4.04 o 
  -4   7  11        0.07        0.22      2.28 o 
  -3   7  11       13.24       13.14      2.96 o 
  -2   7  11       14.53       17.92      3.48 o 
  -1   7  11        0.04        2.15      2.86 o 
   0   7  11        7.85        8.30      4.20 o 
   1   7  11        2.52       -1.39      3.63 o 
   2   7  11       19.83       16.81      4.47 o 
   3   7  11        3.92       -0.92      4.11 o 
  -5   8  11       18.32       26.48      4.81 o 
  -4   8  11        7.84        7.51      2.53 o 
  -3   8  11        2.44        0.33      2.55 o 
  -2   8  11        0.47        2.25      2.78 o 
  -1   8  11        0.78        4.25      3.02 o 
   0   8  11        9.49        9.78      4.06 o 
   1   8  11        0.20        2.80      4.11 o 
   2   8  11       41.84       44.67      6.80 o 
   3   8  11        0.18       -6.11      6.11 o 
  -4   9  11       14.06       22.33      3.13 o 
  -3   9  11        0.02        1.00      2.68 o 
  -2   9  11       10.11       20.32      4.13 o 
  -1   9  11        7.73        0.21      2.91 o 
   0   9  11        2.39        2.95      9.48 o 
   1   9  11        9.46       12.85      4.70 o 
   2   9  11        0.14       -4.01      6.33 o 
  -4  10  11        0.30        5.24      3.24 o 
  -3  10  11        0.00        4.04      3.18 o 
  -2  10  11        2.07        0.97      2.92 o 
  -1  10  11        5.03        9.02      4.38 o 
   0  10  11        0.41       -0.36      3.57 o 
   1  10  11        1.95        5.85      4.33 o 
   2  10  11        5.84        7.23      4.66 o 
  -4  11  11       61.35       78.12      5.07 o 
  -3  11  11        5.41        9.28      3.32 o 
  -2  11  11        8.37        9.27      4.06 o 
  -1  11  11        1.30        9.28      4.31 o 
   0  11  11       11.08       17.52      5.03 o 
   1  11  11        7.07        8.42      4.80 o 
   2  11  11        1.52        1.79      4.60 o 
  -3  12  11       13.06       21.06      4.46 o 
  -2  12  11        0.27       -1.63      3.70 o 
  -1  12  11        0.05        5.22      3.91 o 
   0  12  11        8.40       13.62     10.35 o 
   1  12  11        0.05       -1.79      4.15 o 
  -3  13  11        0.96        6.97      3.96 o 
  -2  13  11       15.55       20.77     10.09 o 
  -1  13  11       64.24       77.30      7.38 o 
   0  13  11        7.14        6.09      4.61 o 
  -2  14  11       41.86       67.54     12.71 o 
  -1  14  11        0.00        2.29      4.48 o 
  -3   0  12       79.90       89.23      6.98 o 
  -2   0  12        2.02       14.48     11.52 o 
  -1   0  12       27.85       43.87      6.00 o 
   0   0  12       37.90       47.25      6.60 o 
   1   0  12       20.71       17.79      5.75 o 
  -3   1  12       33.75       40.71      5.35 o 
  -2   1  12       41.13       42.44      4.14 o 
  -1   1  12       50.16       46.66      4.43 o 
   0   1  12       13.77       12.12      3.74 o 
   1   1  12        5.12        8.68      3.54 o 
  -4   2  12       11.62       12.05      5.16 o 
  -3   2  12       15.90       33.34      9.22 o 
  -2   2  12      181.68      193.04      6.90 o 
  -1   2  12       56.93       65.52      5.81 o 
   0   2  12       91.89       97.53      5.78 o 
   1   2  12        5.38        7.13      3.85 o 
  -4   3  12       22.87       21.92      3.61 o 
  -3   3  12       32.31       43.67      5.33 o 
  -2   3  12        3.13        5.44      4.00 o 
  -1   3  12      105.47      133.82      6.68 o 
   0   3  12        0.01        1.56      3.16 o 
   1   3  12        7.23        6.49      4.05 o 
  -4   4  12        5.47       17.21      7.78 o 
  -3   4  12       22.14       26.52      3.82 o 
  -2   4  12       33.39       42.69      7.03 o 
  -1   4  12        9.55       12.11      3.39 o 
   0   4  12       38.09       39.26      4.98 o 
   1   4  12        2.22        2.75      5.14 o 
  -3   5  12        3.48        1.16      2.92 o 
  -2   5  12       41.14       37.98      4.49 o 
  -1   5  12       15.91       21.71      4.15 o 
   0   5  12        0.01        2.35      3.49 o 
   1   5  12       16.49       25.89      4.80 o 
  -3   6  12        2.10        0.45      3.00 o 
  -2   6  12       10.65       11.90      3.66 o 
  -1   6  12       23.04       31.05      5.74 o 
   0   6  12        1.05        6.15      4.51 o 
   1   6  12       17.45       30.12      5.03 o 
  -3   7  12        0.54        2.20      3.35 o 
  -2   7  12        2.60        5.57      3.28 o 
  -1   7  12        4.35        8.36      4.26 o 
   0   7  12        0.39        2.11      4.07 o 
  -2   8  12        1.31        0.18      3.13 o 
  -1   8  12        7.26       13.16      4.57 o 
   0   8  12        0.26        3.95      4.46 o 
  -1   9  12        2.48        9.65      4.32 o 
                                                 
